# Supplementary material for: Evaluation of the Association between Persistent Organic Pollutants (POPs) and Diabetes in Epidemiological Studies: A National Toxicology Program Workshop Review
Source: Environ Health Perspect. 2013 May 7;121(7):774–83. doi: 10.1289/ehp.1205502 (PMC3701910; doi:10.1289/ehp.1205502)
Supplement: (37 KB) XSLX [file ehp.1205502.s002.xlsx]

## Sheet: Figure 1
Reference	Study Description (n)	Outcome Assessment	adj OR (95% CI)a	Exposure Contrastb
Lee et al. 2010	USA (multisite), CARDIA; ≥ 18 years, ♂♀ (180); NCC	FBG, medication	2.0 (0.6, 6.9)	Q4 vs. Q1 ng/g lipid adj. (serum)
Everett et al. 2010	USA, NHANES 1999-2004; ≥ 20 years, ♂♀ (3,049); CS	Self-report, HbA1c	2.36 (1.48, 3.76)	≥14.5 vs. <14.5 ng/g lipid adj. (serum)
Lee et al. 2006	USA, NHANES 1999-2002; ≥ 20y, ♂♀ (658); CS	Self-report, FBG	2.5 (1, 6.1)	25 to <50th %ile vs. ND ng/g lipid adj. (serum)
Cox et al. 2007	USA, HHANES 1982-1984; ≥ 20 years, ♂♀ (1,303); CS	Self-report	2.9 (1.3, 6.4)	≥1.0 vs. <1.0 ng/g wet weight (serum)
Son et al. 2010	South Korea, Uljin; ≥ 40 years, ♂♀ (51), CS	FBG, medication	8.1 (1.2, 53.5)	T3 vs. T1 ng/g lipid std. (serum)
aValues are adjusted ORs unless otherwise noted. bIf no lipid adjustments were reported, the OR was not lipid adjusted; all exposures were measured in serum samples.

## Sheet: Figure 2
Reference	Chemical	Study Description (n)	Outcome Assessment	adj OR (95% CI)a	Exposure Contrastb
Codru et al. 2007	DDE	USA (Akwesasne) Mohawks; CS, ♂♀ (352)	FBG, medication	6.2 (1.8, 21.9)	T3 vs. T1 (ng/g lipid adj.)
Turyk et al. 2009b	DDE	USA (Great Lakes); CS, fish eaters, ♂♀ (503)	self-report	3.6 (1.4, 9.4)	Q4 vs. Q1 (ng/g lipid adj.)
Turyk et al. 2009a	DDE	USA (Great Lakes); prospective; fish eaters, ♂♀ (471)	self-report	5.5 (1.2, 25.1) IRR	Q5 vs. Q1 (pg/ml)
Son et al. 2010	o,p’-DDT	South Korea (Uljin); CS, ≥ 40 years, ♂♀ (80)	FBG, medication	12.3 (1.3, 113.2)	T3 vs. T1 (ng/g lipid stand.)
Son et al. 2010	p,p’-DDD	South Korea (Uljin); CS, ≥ 40 years, ♂♀ (80)	FBG, medication	3.6 (0.8, 16.3)	T3 vs. T1 (ng/g lipid stand.)
Cox et al. 2007	p,p’-DDE	USA, HHANES 1982-1984; CS, ≥ 20 years, ♂♀ (1,303)	self-report	2.63 (1.2, 5.8)	>75th vs. <25th %ile (ng/g wet weight)
Everett et al. 2010	p,p’-DDE	USA, NHANES 1999-2004; CS, ≥ 20 years, ♂♀ (3,049)	self-report, HbA1c	1.9 (1.13, 3.18)	≥168.6 vs. <168 (ng/g lipid adj.)
Lee et al. 2006	p,p’-DDE	USA, NHANES 1999-2002; CS, ≥ 20 years, ♂♀ (2,106)	self-report, FBG	2.3 (1, 5.5)	75 to <90th %tile vs. ND (ng/g lipid adj.)
Philibert et al. 2009	p,p’-DDE	Canada (northern Ontario); First Nation, ♂♀ (101)	self-report	3.56 (0.91, 13.08)	>75th vs. ≤75th %ile (ng/g lipid stand.)
Rignell-Hydbom et al. 2007	p,p’-DDE	Sweden (east/west coast); CS, fishermen's wives, ♀ (543)	self-report	1.3 (1.1, 1.5)	Per 100- ng/g lipid increase, adj.
Rylander et al. 2005	p,p’-DDE	Sweden (national registry); CS, fishermen's wives, ♀ (184)	self-report	1.05 (1.01, 1.10)	Per 100- ng/g lipid increase, adj.
Rylander et al. 2005	p,p’-DDE	Sweden (national registry); CS, fisherman ♂ (196)	self-report	1.05 (0.98, 1.11)	Per 100- ng/g lipid increase, adj.
Son et al. 2010	p,p’-DDE	South Korea (Uljin); CS, ≥ 40 years, ♂♀ (80)	FBG, medication	12.7 (1.9, 83.7)	T3 vs. T1 (ng/g lipid stand.)
Ukropec et al. 2010	p,p’-DDE	Slovakia (eastern, "polluted"); CS, ≥ 21 years, ♂♀ (2,047)	FBG, 2 hr-OGTT	1.94 (1.11, 3.78)	Q5 vs. Q1 (ng/g lipid adj.)
Lee et al. 2010	p,p’-DDE	USA (multisite), CARDIA; NCC, ≥ 18 years, ♂♀ (180)	FBG, medication	0.7 (0.2, 1.9)	Q4 vs. Q1 (ng/g lipid adj.)
Rignell-Hydbom et al. 2009	p,p’-DDE	Sweden (Lund) WHILA; NCC, ♀ (742)	2 hr-OGTT	5.5 (1.2, 25)	>4.60 vs. ≤4.60 ng/ml (not lipid adj.)
Cox et al. 2007	p,p’-DDT	USA, HHANES 1982-1984; CS, ≥ 20 years, ♂♀ (1,303)	self-report	1.9 (1, 3.7)	≥2.0 vs. <2.0 (ng/g wet weight)
Everett et al. 2007	p,p’-DDT	USA, NHANES 1999-2002;CS, ≥ 20 years, ♂♀ (1,830)	self-report, HbA1c	2.52 (1.26, 5.02)	20.8-26.6 vs. ≤20.7 (ng/g lipid adj.)
Everett et al. 2010	p,p’-DDT	USA, NHANES 1999-2004; CS, ≥ 20 years, ♂♀ (3,049)	self-report, HbA1c	1.96 (1.29, 2.98)	≥20.7 vs. <20.7 (ng/g lipid adj.)
Son et al. 2010	p,p’-DDT	South Korea (Uljin); CS, ≥ 40 years, ♂♀ (80)	FBG, medication	10.6 (1.3, 84.9)	T3 vs. T1 (ng/g lipid stand.)
Ukropec et al. 2010	p,p’-DDT	Slovakia (eastern, "polluted"); CS, ≥ 21 years, ♂♀ (2,047)	FBG, 2 hr-OGTT	1.84 (1.03, 2.27)	Q3 vs. Q1 (ng/g lipid adj.)
Lee et al. 2010	p,p’-DDT	USA (multisite), CARDIA; NCC, ≥ 18 years, ♂♀ (180)	FBG, medication	0.9 (0.3, 2.6)	Q4 vs. Q1 (ng/g lipid adj.)
aValues are adjusted ORs unless otherwise noted. bIf no lipid adjustments were reported, the OR was not lipid adjusted; all exposures were measured in serum samples.

## Sheet: Figure 3
Reference	Chemical	Study Description (n)	Outcome Assessment	adj OR (95% CI)a	Exposure Contrastb
Codru et al. 2007	PCB153	USA (Akwesasne) Mohawks; CS ♂♀ (352)	FBG, medication	2.4 (1.0, 5.6)	T3 vs. T1 ng/g lipid adj.
Codru et al. 2007	PCBs	USA (Akwesasne) Mohawks; CS ♂♀ (352)	FBG, medication	3.2 (1.4, 7.5)	T3 vs. T1 ng/g lipid adj.
Jørgensen et al. 2008	Dioxin-like PCBs	Greenland (west coast) Inuit, CS ♂♀ (692)	OGTT, FBG	1.2 (0.4, 3.6)	Q4 vs. Q1 ng/g lipid adj. (plasma)
Jørgensen et al. 2009	Non-dioxin-like PCBs	Greenland (west coast) Inuit, CS ♂♀ (692)	OGTT, FBG	1.2 (0.4, 3.2)	Q4 vs. Q1 ng/g lipid adj. (plasma)
Lee et al. 2006	PCB153	USA (NHANES 1999-2002); CS, ≥ 20 years, ♂♀ (2,106)	FBG, self-report	2.5 (1.1, 6)	<25th %ile vs ND ng/g lipid adj.
Rignell-Hydbom et al. 2007	PCB153	Spain (Menorca); CS, 6.5 years, ♂♀ (405)	self-report	1.4 (0.8, 2.5)	Per 100 ng/g lipid increase, adj (serum, maternal cord)
Rylander et al. 2005	PCB153	Sweden (national registry); CS, fishermen, ♂ (196)	self-report	1.20 (1.04, 1.39)	Per 100 ng/g lipid increase, adj.
Rylander et al. 2005	PCB153	Sweden (national registry) CS, fishermen's wives, ♀ (184)	self-report	1.06 (0.75, 1.5)	Per 100 ng/g lipid increase, adj.
Turyk et al. 2009b	PCBs	USA (Great Lakes); CS, fish eaters, ♂♀ (503)	self-report, HbA1c	1.9 (0.7, 5.2)	Q4 vs. Q1 ng/g lipid adj.
Turyk et al. 2009b	Dioxin-like PCBs	USA (Great Lakes); CS, fish eaters, ♂♀ (503)	self-report, HbA1c	2.1 (1.1, 4.2)	T3 vs. T1 ng/g lipid adj.
Uemura et al. 2008	Dioxin-like PCBs	Japan (multisite;) CS, ♂♀ (1,374)	self-report, HbA1c	3.07 (1.16, 8.81)	≥0.76 to <13 vs. ≤0.76 ng TEQ/g lipid adj.
Ukropec et al. 2010	PCBs	Slovakia (eastern, "polluted"); CS, ≥ 21 years, ♂♀ (2,047)	FBG, 2hr OGTT	1.77 (1.05, 3.02)	Q4 vs. Q1 ng/g lipid adj.
Lee et al. 2010	PCB153	USA (multisite), CARDIA; NCC, ≥ 18 years, ♂♀ (180)	FBG, medication	0.8 (0.2, 2.6)	Q4 vs. Q1 ng/g lipid adj.
Rignell-Hydbom et al. 2009	PCB153	Sweden (Lund) WHILA, nested CC ♀ (742)	OGTT	1.6 (0.61, 4)	>1.79 vs. ≤1.79 ng/mL
Wang et al. 2008	PCBs	Taiwan (Yucheng); NCC ≥ 30 years, ♀ (244)	self-report	5.5 (2.3, 13.4)	121.4 vs. 72.6 ng/g
Wang et al. 2008	PCBs	Taiwan (Yucheng); NCC, ≥ 30 years, ♂ (167)	self-report	1.7 (0.7, 4.6)	99.4 vs. 53.9 ng/g
Turyk et al. 2009a	PCBs	USA (Great Lakes); Pros, fish eaters, ♂♀ (471)	self-report	1.8 (0.6, 5) IRR	Per 100 ng/g lipid increase, adj.
Vasiliu et al. 2006	PCBs	USA (Michigan) PBB cohort, Pros, ♀ (696)	self-report	2.04 (1.10, 3.78) IDR	5.1-7.0 vs. ≤5.0 ng/mL
Vasiliu et al. 2006	PCBs	US (Michigan) PBB cohort, Pros, ♂ (688)	self-report	1.74 (0.91, 3.34) IDR	>10 vs. ≤5.0 ng/mL
aValues are adjusted ORs unless otherwise noted. bIf no lipid adjustments were reported, the OR was not lipid adjusted; exposures were measured in serum samples unless otherwise indicated.

## Sheet: Figure 4
Reference	Chemical	Study Description (n)	Outcome Assessment	adj OR (95% CI)a	Exposure Contrastb
AFHS 2005	Agent Orange	USA (AFHS ORH) diabetes in 2002 (776 ♂); prospective	FBG, 2hr-glucose	1.3 (1.1, 1.5) RR	2-fold increase in lipid adjusted (serum)
Henriksen 1997	Agent Orange	USA (AFHS ORH) diabetes up to 1992 (989 ♂); retrospective	Phys. Dx	1.5 (1.2, 2.0) RR	"high" (initial >94 ppt) vs. reference (current ≤10 ppt)
Kang 2006	Agent Orange	USA (Army) diabetes in 1999-2000 (1,499 ♂); retrospective	Self-report	1.49 (1.10, 2.02)	sprayer vs. non-sprayer
Longnecker 2000	TCDD	USA (AFHS ORH) diabetes up to 1995 (169 ♂); cross-sectional	Self-report of Phys. Dx, OGTT	1.56 (0.91, 2.67)	Q4 vs. Q1 lipid adjusted (serum)
Michalek 2008	TCDD	USA (AFHS ORH) diabetes up to 2004 (1,020 ♂); ; retrospective	Phys. Dx, 2hr glucose	1.39 (1.21, 1.58) HR	pre-1969 vs. ≥ 90 day spray
Steenland 2001	Agent Orange	USA (AFHS ORH) diabetes up to 1995 (990 ♂); ; retrospective	Phys. Dx, OGTT, FBG	1.18 (0.92, 1.52)	"exposed" vs. "non-exposed"
aValues are adjusted ORs unless otherwise noted. bIf no lipid adjustments were reported, the OR was not lipid adjusted.

## Sheet: Figure 5
Reference	Chemical	Study Description (n)	Outcome Assessment	adj OR (95% CI)a	Exposure Contrastb
Philibert 2009	A1254	Canada (Northern Ontario) First Nation, ♂♀ (101); CS	SR	4.28 (1.02, 18.03)	>75th vs. ≤75th %ile ng/g lipid stand.
Philibert 2009	A1260	Canada (Northern Ontario) First Nation, ♂♀ (101); CS	SR	4.52 (1.1, 18.54)	>75th vs. ≤75th %ile ng/g lipid stand.
Chen 2006	PCDD/PCDF	Taiwan (NR) near municipal waste incinerator, ♂♀; CS	SR of phys. dx	3.1 (0.26, 55.89)	15.8/17.6 [avg ♂/♀] pg I-TEQ/g lipid adj.
Everett 2007	HxCDD, 1,2,3,4,7,8-	USA (NHANES 1999-2002) ≥ 20 years, ♂♀; CS	SR, HbA1c	1.14 (0.49, 2.66)	>99.1 vs. ≤42.0 ng/g lipid adj.
Lee 2006	HpCDD, 1,2,3,4,6,7,8-	USA (NHANES 1999-2002) ≥ 20 years, ♂♀; CS	FBG, SR	2.7 (1.3, 5.5)	≥90th %ile. Vs. ND ng/g lipid adj.
Lee 2006	OCDD	USA (NHANES 1999-2002) ≥ 20 years, ♂♀; CS	FBG, SR	2.7 (1.2, 6.2)	75 to <90th %ile vs. ND ng/g lipid adj.
Michalek 2008	TCDD	USA (AFHS) ORH (1,020 ♂); Retro	phys. dx, 2hr glucose	1.2, p=0.16 RR	AFHS vs other Southeast Asia
Sweeny 1997	TCDD	USA (Newark ,New Jersey &Verona, Missouri) workers, ♂♀ (281); CS	SR, med exam, FBG	1.12, p=0.003	0.220 vs. 0.007 ng/g lipid adj.
Uemura 2008	dioxins	Japan (multisite) ♂♀; CS	SR, HbA1c	3.81 (1.56, 10.1)	≥31 vs. <20 pg TEQ/g lipid adj.
Uemura 2008	dioxins	Japan (multisite) ♂♀; CS	SR, HbA1c	2.21 (1.02, 5.04)	≥18 vs. <12 pg TEQ/g lipid adj.
Cox 2007	dieldrin	USA (HHANES 1982-1984) ≥ 20 years, ♂♀; CS	SR	2.2 (0.8, 6.6)	≥1.0 vs. <1.0 ng/g wet weight
Everett 2010	dieldrin	USA (NHANES 1999-2004) ≥ 20 years, ♂♀; CS	SR, HbA1c	1.19 (0.7, 2.04)	≥10.5 vs. <10.5ng/g lipid adj.
Codru 2007	HCB	USA (Akwesasne) Mohawks, ♂♀; CS	FBG, meds	6.8 (2.3, 20.3)	T3 vs. T1 ng/g lipid adj.
Cox 2007	HCB	USA (HHANES 1982-1984) ≥ 20 years, ♂♀; CS	SR	1.5 (0.9, 2.4)	≥1.0 vs. <1.0 ng/g wet weight
Lee 2010	HCB	USA (multisite) CARDIA ≥ 18 years, ♂♀; NCC	FBG, meds	1 (0.4, 2.6)	Q4 vs. Q1 pg/g
Son 2010	HCB	Sout Korea (Uljin) ≥ 40 years, ♂♀; CS	FBG, meds	6.1 (1, 36.6)	T3 vs. T1 ng/g lipid adj.
Ukropec 2010	HCB	Slovakia (eastern, "polluted") ≥ 21 years, ♂♀; CS	FBG, 2hr glucose	1.25 (0.64, 2.43)	Q5 vs. Q1 ng/g lipid adj.
Cox 2007	βHCH	USA (HHANES 1982-1984) ≥ 20 years, ♂♀; CS	SR	2.3 (1, 4.3)	≥1.0 vs. <1.0 ng/g wet weight
Everett 2010	βHCH	USA (NHANES 1999-2004) ≥ 20 years, ♂♀; CS	SR, HbA1c	2.67 (1.59, 4.49)	≥9.35 vs. <9.36 ng/g lipid adj.
Lee 2010	βHCH	USA (multisite) CARDIA ≥ 18 years, ♂♀; NCC	FBG, meds	0.8 (0.3, 2.2)	Q4 vs. Q1 pg/g
Lee 2010	γHCH (lindane)	USA (multisite) CARDIA ≥ 18 years, ♂♀; NCC	FBG, meds	1.3 (0.5, 3.2)	Q4 vs. Q1 pg/g
Son 2010	βHCH	Sout Korea (Uljin) ≥ 40 years, ♂♀; CS	FBG, meds	8.2 (1.3, 53.4)	T3 vs. T1 ng/g lipid adj.
Ukropec 2010	βHCH	Slovakia (eastern, "polluted") ≥ 21 years, ♂♀; CS	FBG, 2hr glucose	1.08 (0.59, 1.97)	Q5 vs. Q1 ng/g lipid adj.
Everett 2010	heptachlor epoxide	USA (NHANES 1999-2004) ≥ 20 years, ♂♀; CS	SR, HbA1c	2.09 (1.46, 3.00)	≥14.6 vs. <14.6 ng/g lipid adj.
Patel 2010	heptachlor epoxide	USA (NHANES 1999-2004) ♂♀; CS	FBG	1.7 (1.3, 2.1)	Per 1 SD increase ng/g
Son 2010	heptachlor epoxide	Sout Korea (Uljin) ≥ 40 years, ♂♀; CS	FBG, meds	3.1 (0.8, 12.1)	T3 vs. T1 ng/g lipid adj.
Codru 2007	mirex	USA (Akwesasne) Mohawks, ♂♀; CS	FBG, meds	0.9 (0.4, 2.2)	T3 vs. T1 ng/g lipid adj.
Everett 2010	mirex	USA (NHANES 1999-2004) ≥ 20 years, ♂♀; CS	SR, HbA1c	1.65 (0.93, 2.92)	≥14.6 vs. <14.6 ng/g lipid adj.
Lee 2010	mirex	USA (multisite) CARDIA ≥ 18 years, ♂♀; NCC	FBG, meds	1.8 (0.7, 4.9)	Q4 vs. Q1 pg/g
Son 2010	mirex	Sout Korea (Uljin) ≥ 40 years, ♂♀; CS	FBG, meds	3.7 (0.9, 15.8)	T3 vs. T1 ng/g lipid adj.
Cox 2007	oxychlordane	USA (HHANES 1982-1984) ≥ 20 years, ♂♀; CS	SR	3.1 (1.1, 9.1)	≥1.0 vs. <1.0 ng/g wet weight
Everett 2010	oxychlordane	USA (NHANES 1999-2004) ≥ 20 years, ♂♀; CS	SR, HbA1c	2.9 (1.78, 4.71)	≥14.5 vs. <14.5 ng/g lipid adj.
Lee 2006	oxychlordane	USA (NHANES 1999-2002) ≥ 20 years, ♂♀; CS	FBG, SR	3.1 (1, 10.1)	50 to <75th %ile vs. ND ng/g lipid adj.
Lee 2010	oxychlordane	USA (multisite) CARDIA ≥ 18 years, ♂♀; NCC	FBG, meds	1.4 (0.5, 4.4)	Q4 vs. Q1 pg/g
Son 2010	oxychlordane	Sout Korea (Uljin) ≥ 40 years, ♂♀; CS	FBG, meds	35.7 (1.5, 846.3)	T2 vs. T1 ng/g lipid adj.
aValues are adjusted ORs unless otherwise noted. bIf no lipid adjustments were reported, the OR was not lipid adjusted; exposures were measured in serum samples unless otherwise indicated.

## Sheet: Figure 6
Reference	Chemical (n)	Study Description (n)	Outcome Assessment	adj OR (95% CI)a	Exposure Contrastb
Jørgensen et al. 2008	organochlorine pesticides (11)	Greenland (west coast) Inuit; CS, ♂♀ (692)	OGTT, FBG	1.8 (0.6, 5.5)	Q4 vs. Q1 ng/g lipid adj. (plasma)
Lee 2010	organochlorine POPs (16)	USA (multisite) CARDIA; nested CC, ≥ 18 years, ♂♀ (180)	FBG, meds	5.4 (1.6, 18.4)	2nd vs. 1st sextile, pg/g lipid adj. (serum)
Ukropec 2010	organochlorine POPs (19)	Slovakia (eastern, "polluted"); CS, ≥ 21 years, ♂♀ (2,047)	FBG, 2hr glucose	2.37 (1.27, 4.39)	Q5 vs. Q1 ng/g lipid adj. (serum)
Lee 2006	organochlorine POPs (6)	USA (NHANES 1999-2002); CS, ≥ 20 years ♂♀ (2,106)	FBG, SR	2.7 (1.5, 4.8)	75 to <90th vs. <25th %ile, ng/g lipid adj. (serum)
Turyk 2009a	sport fish consumption (years)	USA (Great Lakes) fish eaters; pros., ♂♀ (471)	SR	0.9 (0.4, 2.3) IRR	36-65 years vs. 0-15 years
Turyk 2009b	sport fish consumption (years)	US (Great Lakes) fish eaters; CS, ♂♀ (503)	SR, HbA1c	1.1 (0.5, 2.4)	51-70 vs ≤18 ng/g lipid adj. (serum)
aValues are adjusted ORs unless otherwise noted. bIf no lipid adjustments were reported, the OR was not lipid adjusted.

## Sheet: Figure 7
Reference	Chemical	Study Description (n)	Outcome Assessment	adj OR (95% CI)a	Exposure Contrastb
Lee 2010	PBB153	USA (multisite) CARDIA; NCC, ≥ 18 years ♂♀ (80)	FBG, meds	1.8 (0.6, 5.8)	Q4 vs. Q1 ng/g
Lim 2008	PBB153	USA (NHANES 2003-2004); CS, ≥ 20 years ♂♀ (466)	FBG, meds	1.9 (0.9, 4)	≥75th %ile vs. ND ng/g of lipid
Vasiliu 2006	PBBs	US (MI) PBB cohort; pros, ♀ (374)	SR	1.52 (0.74, 3.14) IDR	>7 vs. ≤1.0 ng/mL
Vasiliu 2006	PBBs	US (MI) PBB cohort; pros, ♂ (307)	SR	0.50 (0.23, 1.12) IDR	>7 vs. ≤1.0 ng/mL
Lim 2008	PBDE100	USA(NHANES 2003-2004); CS, ≥ 20 years ♂♀ (410)	FBG, meds	1.4 (0.6, 3)	≥75th %ile vs. ND ng/g of lipid
Lim 2008	PBDE153	USA (NHANES 2003-2004); CS, ≥ 20 years ♂♀ (420)	FBG, meds	1.8 (0.8, 4)	≥75th %ile vs. ND ng/g of lipid
Lim 2008	PBDE28	USA (NHANES 2003-2004); CS, ≥ 20 years ♂♀ (550)	FBG, meds	0.8 (0.5, 1.4)	≥75th %ile vs. ND ng/g of lipid
Lim 2008	PBDE47	USA (NHANES 2003-2004); CS, ≥ 20 years ♂♀ (369)	FBG, meds	2.7 (0.6, 12.5)	≥75th %ile vs. ND ng/g of lipid
Lim 2008	PBDE99	USA (NHANES 2003-2004); CS, ≥ 20 years ♂♀ (684)	FBG, meds	1.3 (0.7, 2.2)	≥75th %ile vs. ND ng/g of lipid
Turyk 2009b	PBDEs	USA (Great Lakes) fish eaters; CS, ♂♀ (503)	SR, HbA1c	0.9 (0.4, 2)	Q4 vs. Q1 ng/g lipid adj.
aValues are adjusted ORs unless otherwise noted. bIf no lipid adjustments were reported, the OR was not lipid adjusted; all exposures were measured in serum samples.

## Sheet: Figure 8
Reference	Study Design Short	Chemical	Study Description (n)	Outcome Assessment	adj OR (95% CI)a	Exposure Contrastb
Lin 2009	CS	PFHS	USA [NHANES 1999-2000, 2003-2004]; CS, 12-20 years, ♂♀ (474)	≥110 mg/dl FBG, SR medication	0.98 (0.44, 2.17)	Per 1-unit increase (log ng/mL )
Lin 2009	CS	PFHS	USA [NHANES 1999-2000, 2003-2004]; CS, > 20 years, ♂♀ (969)	≥110 mg/dl FBG, SR medication	0.76 (0.54, 1.07)	Per 1-unit increase (log ng/mL )
Lin 2009	CS	PFNA	USA [NHANES 1999-2000, 2003-2004]; CS, 12-20 years, ♂♀ (474)	≥110 mg/dl FBG, SR medication	3.16 (1.39, 7.16)	Per 1-unit increase (log ng/mL )
Lin 2009	CS	PFNA	USA [NHANES 1999-2000, 2003-2004]; CS, > 20 years, ♂♀ (969)	≥110 mg/dl FBG, SR medication	0.86 (0.66, 1.12)	Per 1-unit increase (log ng/mL )
Lin 2009	CS	PFOA	USA [NHANES 1999-2000, 2003-2004]; CS, > 20 years, ♂♀ (969)	≥110 mg/dl FBG, SR medication	0.87 (0.61, 1.26)	Per 1-unit increase (log ng/mL )
Lin 2009	CS	PFOA	USA [NHANES 1999-2000, 2003-2004]; CS, 12-20 years, ♂♀ (474)	≥110 mg/dl FBG, SR medication	0.55 (0.24, 1.25)	Per 1-unit increase (log ng/mL )
MacNeil 2009	CS	PFOA	USA [Wash. Works, West Virginia]; CS, C8 Health, > 20 years, ♂♀ (13,141)	medical record validated	0.72 (0.52, 1)	>191.2 vs. <7.9 ng/mL
Melzer 2010	CS	PFOA	USA [NHANES 1999-2000, 2003-2004, 2005-2006]; CS,12-20 years , ♂♀ (2,072)	self-report	0.69 (0.41, 1.16)	Q4 vs. Q1 ng/mL
Lin 2009	CS	PFOS	USA [NHANES 1999-2000, 2003-2004]; CS, > 20 years, ♂♀ (969)	≥110 mg/dl FBG, SR medication	0.81 (0.62, 1.05)	Per 1-unit increase (log ng/mL )
Lin 2009	CS	PFOS	USA [NHANES 1999-2000, 2003-2004]; CS, 12-20 years, ♂♀ (474)	≥110 mg/dl FBG, SR medication	0.58 (0.28, 1.14)	Per 1-unit increase (log ng/mL )
Melzer 2010	CS	PFOS	USA [NHANES 1999-2000, 2003-2004, 2005-2006]; CS, 12-20 years , ♂♀ (2,036)	self-report	0.87 (0.57, 1.31)	Q4 vs. Q1 ng/mL
aValues are adjusted ORs unless otherwise noted. bIf no lipid adjustments were reported, the OR was not lipid adjusted; all exposures were measured in serum samples.

## Sheet: Figures S2
Reference	Chemical	Study Description (n)	Outcome Assessment	adj OR (95% CI)a	Exposure Contrastb
Codru et al. 2007	PCB74	USA (NHANES 1999-2002), ≥ 20 years, ♂♀, CS (1,830)	FBG, meds	4.5 (1.3, 15.6)	T3 vs. T1 ng/g lipid adj.
Everett et al. 2007	PCB126	USA (NHANES 1999-2002) ≥20, ♂♀ CS (1,830)	SR, HbA1c	2.57 (1.33, 4.95)	>83.8 vs. ≤31.2 ng/g lipid adj.
Lee et al. 2010	PCB178	USA (multisite), CARDIA; NCC, ≥ 18 years, ♂♀ (180)	FBG, meds	2.7 (1, 7)	Q2 vs. Q1 pg/g
Lee et al. 2010	PCB180	USA (multisite), CARDIA; NCC, ≥ 18 years, ♂♀ (180)	FBG, meds	2.8 (1, 7.6)	Q2 vs. Q1 pg/g
Lee et al. 2010	PCB187	USA (multisite), CARDIA; NCC, ≥ 18 years, ♂♀ (180)	FBG, meds	2.8 (1.1, 7.4)	Q2 vs. Q1 pg/g
Lee et al. 2010	PCB105	USA (multisite), CARDIA; NCC, ≥ 18 years, ♂♀ (180)	FBG, meds	0.2 (0.1, 0.8)	Q4 vs. Q1 pg/g
Lee et al. 2010	PCB118	USA (multisite), CARDIA; NCC, ≥ 18 years, ♂♀ (180)	FBG, meds	0.5 (0.2, 1.4)	Q4 vs. Q1 pg/g
Lee et al. 2010	PCB138-158	USA (multisite), CARDIA; NCC, ≥ 18 years, ♂♀ (180)	FBG, meds	0.8 (0.3, 2.2)	Q4 vs. Q1 pg/g
Lee et al. 2010	PCB146	USA (multisite), CARDIA; NCC, ≥ 18 years, ♂♀ (180)	FBG, meds	0.9 (0.3, 2.6)	Q4 vs. Q1 pg/g
Lee et al. 2010	PCB156	USA (multisite), CARDIA; NCC, ≥ 18 years, ♂♀ (180)	FBG, meds	0.8 (0.2, 2.9)	Q4 vs. Q1 pg/g
Lee et al. 2010	PCB157	USA (multisite), CARDIA; NCC, ≥ 18 years, ♂♀ (180)	FBG, meds	0.5 (0.1, 1.7)	Q4 vs. Q1 pg/g
Lee et al. 2010	PCB167	USA (multisite), CARDIA; NCC, ≥ 18 years, ♂♀ (180)	FBG, meds	0.5 (0.2, 1.3)	Q4 vs. Q1 pg/g
Lee et al. 2010	PCB170	USA (multisite), CARDIA; NCC, ≥ 18 years, ♂♀ (180)	FBG, meds	0.9 (0.3, 3.4)	Q4 vs. Q1 pg/g
Lee et al. 2010	PCB183	USA (multisite), CARDIA; NCC, ≥ 18 years, ♂♀ (180)	FBG, meds	0.8 (0.3, 2.3)	Q4 vs. Q1 pg/g
Lee et al. 2010	PCB194	USA (multisite), CARDIA; NCC, ≥ 18 years, ♂♀ (180)	FBG, meds	0.4 (0.1, 1.5)	Q4 vs. Q1 pg/g
Lee et al. 2010	PCB195	USA (multisite), CARDIA; NCC, ≥ 18 years, ♂♀ (180)	FBG, meds	0.6 (0.2, 1.9)	Q4 vs. Q1 pg/g
Lee et al. 2010	PCB196-203	USA (multisite), CARDIA; NCC, ≥ 18 years, ♂♀ (180)	FBG, meds	0.6 (0.2, 2.2)	Q4 vs. Q1 pg/g
Lee et al. 2010	PCB199	USA (multisite), CARDIA; NCC, ≥ 18 years, ♂♀ (180)	FBG, meds	0.9 (0.3, 3)	Q4 vs. Q1 pg/g
Lee et al. 2010	PCB206	USA (multisite), CARDIA; NCC, ≥ 18 years, ♂♀ (180)	FBG, meds	0.5 (0.1, 1.6)	Q4 vs. Q1 pg/g
Lee et al. 2010	PCB209	USA (multisite), CARDIA; NCC, ≥ 18 years, ♂♀ (180)	FBG, meds	0.4 (0.1, 1.3)	Q4 vs. Q1 pg/g
Lee et al. 2010	PCB74	USA (multisite), CARDIA; NCC, ≥ 18 years, ♂♀ (180)	FBG, meds	2.8 (1, 7.3)	Q4 vs. Q1 pg/g
Lee et al. 2010	PCB87	US (multi-site) CARDIA ≥18y, ♂♀ nested CC (180)	FBG, meds	0.6 (0.2, 1.6)	Q4 vs. Q1 pg/g
Lee et al. 2010	PCB99	US (multi-site) CARDIA ≥18y, ♂♀ nested CC (180)	FBG, meds	0.8 (0.3, 2)	Q4 vs. Q1 pg/g
Patel et al. 2010	PCB170	USA (NHANES 1999-2004) ♂♀ CS (2,591)	FBG	2.2 (1.6, 3.2) per 1 SD	0.02-0.13["lo-hi" range] ng/g
Philibert et al. 2009	PCB153	Canada (Northern Ontario) First Nation, ♂♀ (101)	SR	6.46 (2.07, 36.63)	>75th vs. ≤ 75th %tile, ng/g lipid stand.
Philibert et al. 2009	PCB74	Canada (Northern Ontario) First Nation, ♂♀ (101)	SR	6.06 (1.21, 30.27)	>75th vs. ≤ 75th %tile, ng/g lipid stand.
Philibert et al. 2009	PCBs	Canada (Northern Ontario) First Nation, ♂♀ (101)	SR	5.51 (1.26, 24.07)	>75th vs. ≤ 75th %tile, ng/g lipid stand.
Turyk et al. 2009a	PCB118	USA (Great Lakes) fish eaters, ♂♀ Pros (471)	SR	1.3 (0.5, 5) IRR	0.3-4.6 (T3) vs <2.2 (T1) ng/g wet weight
aValues are adjusted ORs unless otherwise noted. bIf no lipid adjustments were reported, the OR was not lipid adjusted; all exposures were measured in serum samples.

## Sheet: Figure S3
Reference	Chemical	Study Description (n)	Outcome Assessment	adj OR (95% CI)a	Exposure Contrastb
Grandjean et al. 2011	PCBs	Faroe Islands (residents' registry) 70-74 years, ♂♀ CS (1,131)	previous. dx, FG, HbA1c	1.11 (0.91, 1.35)	Q6 vs. Q1 pg/ml
Airaksinen et al. 2011	PCB153	Finland (Helsinki), 57-70 years , ♂♀, CS (1,988)	OGTT	1.64 (0.92, 2.93)	Q4 vs. Q1 pg/ml
Tanaka et al. 2011	PCB74	Japan [Saku] SCOP, ♂♀ CS (117)	FBG, HbA1c, meds	1.16 (0.68, 1.98)
Tanaka et al. 2011	PCB99	Japan [Saku] SCOP, ♂♀ CS (117)	FBG, HbA1c, meds	1.70 (0.60, 4.80)
Tanaka et al. 2011	PCB118	Japan [Saku] SCOP, ♂♀ CS (117)	FBG, HbA1c, meds	0.79 (0.54, 1.15)
Tanaka et al. 2011	PCB138	Japan [Saku] SCOP, ♂♀ CS (117)	FBG, HbA1c, meds	1.17 (0.67, 2.06)
Tanaka et al. 2011	PCB146	Japan [Saku] SCOP, ♂♀ CS (117)	FBG, HbA1c, meds	29.2 (1.89, 451)
Tanaka et al. 2011	PCB153	Japan [Saku] SCOP, ♂♀ CS (117)	FBG, HbA1c, meds	0.73 (0.51, 1.07)
Tanaka et al. 2011	PCB156	Japan [Saku] SCOP, ♂♀ CS (117)	FBG, HbA1c, meds	0.94 (0.12, 7.62)
Tanaka et al. 2011	PCB163/164	Japan [Saku] SCOP, ♂♀ CS (117)	FBG, HbA1c, meds	0.14 (0.03, 0.58)
Tanaka et al. 2011	PCB170	Japan [Saku] SCOP, ♂♀ CS (117)	FBG, HbA1c, meds	0.40 (0.09, 1.91)
Tanaka et al. 2011	PCB180	Japan [Saku] SCOP, ♂♀ CS (117)	FBG, HbA1c, meds	1.76 (1.01, 3.08)
Tanaka et al. 2011	PCB182/187	Japan [Saku] SCOP, ♂♀ CS (117)	FBG, HbA1c, meds	1.15 (0.36, 3.64)
Lee et al. 2011	PCB105	Sweden (Uppsala) PIVUS, 70 years, ♂♀ CS (1,016)	FBG, meds	2.5 (1.3, 5)	Q5 vs. Q1 pg/ml
Lee et al. 2011	PCB118	Sweden (Uppsala) PIVUS, 70 years, ♂♀ CS (1,016)	FBG, meds	2.9 (1.4, 6)	Q5 vs. Q1 pg/ml
Lee et al. 2011	PCB138	Sweden (Uppsala) PIVUS, 70 years, ♂♀ CS (1,016)	FBG, meds	2.3 (1.2, 4.7)	Q5 vs. Q1 pg/ml
Lee et al. 2011	PCB153	Sweden (Uppsala) PIVUS, 70 years, ♂♀ CS (1,016)	FBG, meds	2 (1, 3.9)	Q5 vs. Q1 pg/ml
Lee et al. 2011	PCB156	Sweden (Uppsala) PIVUS, 70 years, ♂♀ CS (1,016)	FBG, meds	2 (1, 4.2)	Q5 vs. Q1 pg/ml
Lee et al. 2011	PCB157	Sweden (Uppsala) PIVUS, 70 years, ♂♀ CS (1,016)	FBG, meds	2.3 (1.1, 4.8)	Q5 vs. Q1 pg/ml
Lee et al. 2011	PCB170	Sweden (Uppsala) PIVUS, 70 years, ♂♀ CS (1,016)	FBG, meds	2.4 (1.1, 5.2)	Q5 vs. Q1 pg/ml
Lee et al. 2011	PCB180	Sweden (Uppsala) PIVUS, 70 years, ♂♀ CS (1,016)	FBG, meds	2.8 (1.3, 5.9)	previous workers vs. local residents
Lee et al. 2011	PCB189	Sweden (Uppsala) PIVUS, 70 years, ♂♀ CS (1,016)	FBG, meds	1.9 (1, 3.9)	previous workers vs. local residents
Lee et al. 2011	PCB194	Sweden (Uppsala) PIVUS, 70 years, ♂♀ CS (1,016)	FBG, meds	1.9 (0.9, 3.8)	previous workers vs. local residents
Lee et al. 2011	PCB206	Sweden (Uppsala) PIVUS, 70 years, ♂♀ CS (1,016)	FBG, meds	1.5 (0.8, 3.0)	NR
Lee et al. 2011	PCB209	Sweden (Uppsala) PIVUS, 70 years, ♂♀ CS (1,016)	FBG, meds	1.4 (0.7, 2.8)	NR
Lee et al. 2011	PCB74	Sweden (Uppsala) PIVUS, 70 years, ♂♀ CS (1,016)	FBG, meds	1.8 (0.9, 3.7)	NR
Lee et al. 2011	PCB99	Sweden (Uppsala) PIVUS, 70 years, ♂♀ CS (1,016)	FBG, meds	1.7 (0.9, 3.2)	NR
Lee et al. 2011	PCBs	Sweden (Uppsala) PIVUS, 70 years, ♂♀ CS (1,016)	FBG, meds	2.1 (1.1, 4.4)	NR
Lee et al. 2011	PCB105	Sweden (Uppsala) PIVUS, 70 years, ♂♀ Pros (1,016)	FBG, meds	8 (0.9, 68.2)	Q5 vs. Q1 pg/ml
Lee et al. 2011	PCB118	Sweden (Uppsala) PIVUS, 70 years, ♂♀ Pros (1,016)	FBG, meds	3.6 (0.7, 18.8)	Q5 vs. Q1 pg/ml
Lee et al. 2011	PCB138	Sweden (Uppsala) PIVUS, 70 years, ♂♀ Pros (1,016)	FBG, meds	3.2 (0.8, 13.2)	Q4 vs. Q1 pg/ml
Lee et al. 2011	PCB153	Sweden (Uppsala) PIVUS, 70 years, ♂♀ Pros (1,016)	FBG, meds	1.7 (0.5, 6.2)	Q5 vs. Q1 pg/ml
Lee et al. 2011	PCB156	Sweden (Uppsala) PIVUS, 70 years, ♂♀ Pros (1,016)	FBG, meds	2.6 (0.7, 10.3)	Q3 vs. Q1 pg/ml
Lee et al. 2011	PCB157	Sweden (Uppsala) PIVUS, 70 years, ♂♀ Pros (1,016)	FBG, meds	2.9 (0.8, 10.9)	Q5 vs. Q1 pg/ml
Lee et al. 2011	PCB170	Sweden (Uppsala) PIVUS, 70 years, ♂♀ Pros (1,016)	FBG, meds	3.6 (0.8, 16.8)	Q3 vs. Q1 pg/ml
Lee et al. 2011	PCB180	Sweden (Uppsala) PIVUS, 70 years, ♂♀ Pros (1,016)	FBG, meds	4.6 (1.1, 18.8)	previous workers vs. local residents
Lee et al. 2011	PCB189	Sweden (Uppsala) PIVUS, 70 years, ♂♀ Pros (1,016)	FBG, meds	2.8 (0.7, 11.2)	previous workers vs. local residents
Lee et al. 2011	PCB194	Sweden (Uppsala) PIVUS, 70 years, ♂♀ Pros (1,016)	FBG, meds	6 (1.6, 22.9)	previous workers vs. local residents
Lee et al. 2011	PCB206	Sweden (Uppsala) PIVUS, 70 years, ♂♀ Pros (1,016)	FBG, meds	5.5 (1.4, 21.9)	NR
Lee et al. 2011	PCB209	Sweden (Uppsala) PIVUS, 70 years, ♂♀ Pros (1,016)	FBG, meds	6.2 (1.2, 33)	NR
Lee et al. 2011	PCB74	Sweden (Uppsala) PIVUS, 70 years, ♂♀ Pros (1,016)	FBG, meds	8.5 (1.0, 71.8)	NR
Lee et al. 2011	PCB99	Sweden (Uppsala) PIVUS, 70 years, ♂♀ Pros (1,016)	FBG, meds	3.3 (0.6, 17.3)	NR
Lee et al. 2011	PCBs	Sweden (Uppsala) PIVUS, 70 years, ♂♀ Pros (1,016)	FBG, meds	5.1 (1.0, 26)	NR
Persky et al. 2011	PCB, anti-estrog.	USA (LaSalle County, Illinois) capacitor plant, ♀ CS (118)	Self-report	12.3, p=0.0042 (OR, p-value)	NR
Persky et al. 2011	PCB, estrog.	USA (LaSalle County, Illinois) capacitor plant, ♀ CS (118)	Self-report	3.4, p=0.0120 (OR, p-value)
Persky et al. 2011	PCBs	USA (LaSalle County, Illinois) capacitor plant, ♀ CS (118)	Self-report	4.4 , p=0.0185 (OR, p-value)
Persky et al. 2011	PCBs	USA (LaSalle County, Illinois) capacitor plant, ♀ CS (118)	Self-report	4.4 , p=0.0184 (OR, p-value)
Persky et al. 2011	PCBs, dioxin-like	USA (LaSalle County, Illinois) capacitor plant, ♀ CS (118)	Self-report	10, p=0.0035 (OR, p-value)
Persky et al. 2011	PCBs, non-dioxin	USA (LaSalle County, Illinois) capacitor plant, ♀ CS (118)	Self-report	4, p=0.0251 (OR, p-value)
aValues are adjusted ORs unless otherwise noted. bIf no lipid adjustments were reported, the OR was not lipid adjusted; all exposures were measured in serum samples unless otherwise noted.
