# Supplementary material for: Evaluation of the Association between Persistent Organic Pollutants (POPs) and Diabetes in Epidemiological Studies: A National Toxicology Program Workshop Review
Source: Environ Health Perspect. 2013 May 7;121(7):774–83. doi: 10.1289/ehp.1205502 (PMC3701910; doi:10.1289/ehp.1205502)
Supplement: (66 KB) XLSX [file ehp.1205502.s003.xlsx]

## Sheet: Table S1
Reference	Study Design	Study Population	N Analysis (Total)	Cases (Prev)	Exposed Cases	Health Outcome	Chemical	Risk Estimate (95% CI)	Exposure Comparison	Included/Excluded at Jan2011 Workshop	Exposed Cases	Diagnostic	Chemical Class
AFHS 2005	prospective	US[AFHS] ORH 2002 exam cycle, ♂	776(1950)	367(19%)	141	diabetes	Agent Orange	1.3 (95%CI: 1.1,1.5) w/2-fold ↑ in serum 1987 TCDD RR	lip adj. (serum)	included	141	FBG, 2hr-G	Agent Orange
Chang 2010	cross-sectional	Taiwan[NR] near PCP factory, ♂♀	1,234(1,478)	NR	NR	HOMA β-cell	PCDD/PCDF	1.3 (95%CI: 0.9,1.8) adjOR	>20.6 vs ≤20.5 pg WHO98-TEQDF/g lip. (serum)	included	NR	≥75th percentile	dioxins
Chang 2010	cross-sectional	Taiwan[NR] near PCP factory, ♂♀	1,234(1,478)	178(14%)	NR	HOMA-IR	PCDD/PCDF	1.7 (95%CI: 1.2,2.4) adjOR	>20.5 vs ≤20.5 pg WHO98-TEQDF/g lip. (serum)	included	NR	HOMA-IR≥75th percentile	dioxins
Chen 2006	cross-sectional	Taiwan[NR] near municipal waste incin., ♂♀	206(1,034)	11	NR	diabetes	PCDD/PCDF	3.1 (95%CI: 0.26,55.89) adjOR	15.8/17.6[avg ♂/♀] pg I-TEQ/g lip. (serum)	included	NR	SR of phys. dx	dioxins
Chen 2008	cross-sectional	Taiwan[Tainan City] preg., ♀	40	NA	NA	insulin sens	HpCDD, 1,2,3,4,6,7,8-	no assoc, r=-0.38	0.16(±0.12)[avg(±0.SD)] pg-TEQ/g-lip. (serum)	included	NA	serum insulin	PCDD/PCDF
Chen 2008	cross-sectional	Taiwan[Tainan City] preg., ♀	40	NA	NA	insulin sens	HpCDF, 1,2,3,4,6,7,8-	no assoc, r=-0.11	0.09(±0.08)[avg(±0.SD)] pg-TEQ/g-lip. (serum)	included	NA	serum insulin	PCDD/PCDF
Chen 2008	cross-sectional	Taiwan[Tainan City] preg., ♀	40	NA	NA	insulin sens	HpCDF, 1,2,3,4,7,8,9-	no assoc, r=0.06	0.005(±0.003)[avg(±0.SD)] pg-TEQ/g-lip. (serum)	included	NA	serum insulin	PCDD/PCDF
Chen 2008	cross-sectional	Taiwan[Tainan City] preg., ♀	40	NA	NA	insulin sens	HxCDD, 1,2,3,4,7,8-	no assoc, r=-0.29	0.19(±0.11)[avg(±0.SD)] pg-TEQ/g-lip. (serum)	included	NA	serum insulin	PCDD/PCDF
Chen 2008	cross-sectional	Taiwan[Tainan City] preg., ♀	40	NA	NA	insulin sens	HxCDD, 1,2,3,6,7,8-	no assoc, r=-0.24	0.75(±0.62)[avg(±0.SD)] pg-TEQ/g-lip. (serum)	included	NA	serum insulin	PCDD/PCDF
Chen 2008	cross-sectional	Taiwan[Tainan City] preg., ♀	40	NA	NA	insulin sens	HxCDD, 1,2,3,7,8,9-	no assoc, r=-0.21	0.19(±0.13)[avg(±0.SD)] pg-TEQ/g-lip. (serum)	included	NA	serum insulin	PCDD/PCDF
Chen 2008	cross-sectional	Taiwan[Tainan City] preg., ♀	40	NA	NA	insulin sens	HxCDF, 1,2,3,4,7,8-	no assoc, r=-0.13	0.27(±0.14)[avg(±0.SD)] pg-TEQ/g-lip. (serum)	included	NA	serum insulin	PCDD/PCDF
Chen 2008	cross-sectional	Taiwan[Tainan City] preg., ♀	40	NA	NA	insulin sens	HxCDF, 1,2,3,6,7,8-	no assoc, r=-0.17	0.29(±0.17)[avg(±0.SD)] pg-TEQ/g-lip. (serum)	included	NA	serum insulin	PCDD/PCDF
Chen 2008	cross-sectional	Taiwan[Tainan City] preg., ♀	40	NA	NA	insulin sens	HxCDF, 1,2,3,7,8,9-	no assoc, r=-0.07	0.03(±0.02)[avg(±0.SD)] pg-TEQ/g-lip. (serum)	included	NA	serum insulin	PCDD/PCDF
Chen 2008	cross-sectional	Taiwan[Tainan City] preg., ♀	40	NA	NA	insulin sens	HxCDF, 2,3,4,6,7,8-	no assoc, r=-0.27	0.13(±0.10)[avg(±0.SD)] pg-TEQ/g-lip. (serum)	included	NA	serum insulin	PCDD/PCDF
Chen 2008	cross-sectional	Taiwan[Tainan City] preg., ♀	40	NA	NA	insulin sens	OCDD	no assoc, r=-0.12	0.03(±0.01)[avg(±0.SD)] pg-TEQ/g-lip. (serum)	included	NA	serum insulin	PCDD/PCDF
Chen 2008	cross-sectional	Taiwan[Tainan City] preg., ♀	40	NA	NA	insulin sens	OCDF	no assoc, r=-0.29	0.0003(±0.0001)[avg(±0.SD)] pg-TEQ/g-lip. (serum)	included	NA	serum insulin	PCDD/PCDF
Chen 2008	cross-sectional	Taiwan[Tainan City] preg., ♀	40	NA	NA	insulin sens	PCB105	no assoc, r=-0.42, p=0.06	0.11(±0.06)[avg(±0.SD)] pg-TEQ/g-lip. (serum)	included	NA	serum insulin	PCBs
Chen 2008	cross-sectional	Taiwan[Tainan City] preg., ♀	40	NA	NA	insulin sens	PCB114	no assoc, r=-0.32	0.11(±0.08)[avg(±0.SD)] pg-TEQ/g-lip. (serum)	included	NA	serum insulin	PCBs
Chen 2008	cross-sectional	Taiwan[Tainan City] preg., ♀	40	NA	NA	insulin sens	PCB118	(-) assoc, r=-0.40	0.44(±0.28)[avg(±0.SD)] pg-TEQ/g-lip. (serum)	included	NA	serum insulin	PCBs
Chen 2008	cross-sectional	Taiwan[Tainan City] preg., ♀	40	NA	NA	insulin sens	PCB123	(-) assoc, r=-0.46	0.007(±0.004)[avg(±0.SD)] pg-TEQ/g-lip. (serum)	included	NA	serum insulin	PCBs
Chen 2008	cross-sectional	Taiwan[Tainan City] preg., ♀	40	NA	NA	insulin sens	PCB126	(-) assoc, r=-0.37	3.21(±1.79)[avg(±0.SD)] pg-TEQ/g-lip. (serum)	included	NA	serum insulin	PCBs
Chen 2008	cross-sectional	Taiwan[Tainan City] preg., ♀	40	NA	NA	insulin sens	PCB156	no assoc, r=-0.34	0.79(±0.61)[avg(±0.SD)] pg-TEQ/g-lip. (serum)	included	NA	serum insulin	PCBs
Chen 2008	cross-sectional	Taiwan[Tainan City] preg., ♀	40	NA	NA	insulin sens	PCB157	no assoc, r=-0.34	0.19(±0.15)[avg(±0.SD)] pg-TEQ/g-lip. (serum)	included	NA	serum insulin	PCBs
Chen 2008	cross-sectional	Taiwan[Tainan City] preg., ♀	40	NA	NA	insulin sens	PCB167	no assoc, r=-0.35	0.006(±0.004)[avg(±0.SD)] pg-TEQ/g-lip. (serum)	included	NA	serum insulin	PCBs
Chen 2008	cross-sectional	Taiwan[Tainan City] preg., ♀	40	NA	NA	insulin sens	PCB169	(-) assoc, r=-0.42	0.26(±0.16)[avg(±0.SD)] pg-TEQ/g-lip. (serum)	included	NA	serum insulin	PCBs
Chen 2008	cross-sectional	Taiwan[Tainan City] preg., ♀	40	NA	NA	insulin sens	PCB189	no assoc, r=-0.33	0.02(±0.01)[avg(±0.SD)] pg-TEQ/g-lip. (serum)	included	NA	serum insulin	PCBs
Chen 2008	cross-sectional	Taiwan[Tainan City] preg., ♀	40	NA	NA	insulin sens	PCB77	no assoc, r=-0.33	0.003(±0.003)[avg(±0.SD)] pg-TEQ/g-lip. (serum)	included	NA	serum insulin	PCBs
Chen 2008	cross-sectional	Taiwan[Tainan City] preg., ♀	40	NA	NA	insulin sens	PCB81	no assoc, r=-0.28	0.001(±0.0008)[avg(±0.SD)] pg-TEQ/g-lip. (serum)	included	NA	serum insulin	PCBs
Chen 2008	cross-sectional	Taiwan[Tainan City] preg., ♀	40	NA	NA	insulin sens	PCBs TEQ	(-) assoc, r= -0.42	5.15(±2.83)[avg(±0.SD)] pg-TEQ/g-lip. (serum)	included	NA	serum insulin	PCBs
Chen 2008	cross-sectional	Taiwan[Tainan City] preg., ♀	40	NA	NA	insulin sens	PCDDs TEQ	no assoc, r=-0.16	5.79(±3.98)[avg(±0.SD)] pg-TEQ/g-lip. (serum)	included	NA	serum insulin	dioxins
Chen 2008	cross-sectional	Taiwan[Tainan City] preg., ♀	40	NA	NA	insulin sens	PCDDs/PCDFs TEQ	no assoc, r=-0.17	9.76(±6.03)[avg(±0.SD)] pg-TEQ/g-lip. (serum)	included	NA	serum insulin	dioxins
Chen 2008	cross-sectional	Taiwan[Tainan City] preg., ♀	40	NA	NA	insulin sens	PCDFs TEQ	no assoc, r=-0.18	3.97(±2.18)[avg(±0.SD)] pg-TEQ/g-lip. (serum)	included	NA	serum insulin	dioxins
Chen 2008	cross-sectional	Taiwan[Tainan City] preg., ♀	40	NA	NA	insulin sens	PeCDD, 1,2,3,7,8-	no assoc, r=-0.14	3.21(±2.54)[avg(±0.SD)] pg-TEQ/g-lip. (serum)	included	NA	serum insulin	PCDD/PCDF
Chen 2008	cross-sectional	Taiwan[Tainan City] preg., ♀	40	NA	NA	insulin sens	PeCDF, 1,2,3,7,8-	no assoc, r=-0.18	0.04(±0.03)[avg(±0.SD)] pg-TEQ/g-lip. (serum)	included	NA	serum insulin	PCDD/PCDF
Chen 2008	cross-sectional	Taiwan[Tainan City] preg., ♀	40	NA	NA	insulin sens	PeCDF, 2,3,4,7,8-	no assoc, r=-0.17	2.96(±1.68)[avg(±0.SD)] pg-TEQ/g-lip. (serum)	included	NA	serum insulin	PCDD/PCDF
Chen 2008	cross-sectional	Taiwan[Tainan City] preg., ♀	40	NA	NA	insulin sens	TCDD	no assoc, r=-0.10	1.27(±0.61)[avg(±0.SD)] pg-TEQ/g-lip. (serum)	included	NA	serum insulin	dioxins
Chen 2008	cross-sectional	Taiwan[Tainan City] preg., ♀	40	NA	NA	insulin sens	TCDF	no assoc, r=-0.26	0.15(±0.14)[avg(±0.SD)] pg-TEQ/g-lip. (serum)	included	NA	serum insulin	dioxins
Chen 2008	cross-sectional	Taiwan[Tainan City] preg., ♀	40	NA	NA	insulin sens	total TEQ	no assoc, r=-0.32, p=0.06	14.91(±2.82)[avg(±0.SD)] pg-TEQ/g-lip. (serum)	included	NA	serum insulin	dioxins
Codru 2007	cross-sectional	US[Akwesasne] Mohawks, ♂♀	352	71(202%)	NR	diabetes	PCB74	4.5 (95%CI: 1.3,15.6) adjOR	38.7(T3) vs 19.2(T1) ng/g lip. (serum)	included	NR	FBG, meds	PCBs
Codru 2007	cross-sectional	US[Akwesasne] Mohawks, ♂♀	352	71(202%)	NR	diabetes	DDE	6.2 (95%CI: 1.8,21.9) adjOR	544.6(T3) vs 246.1(T1) ng/g lip. (serum)	included	NR	FBG, meds	DDT/DDE
Codru 2007	cross-sectional	US[Akwesasne] Mohawks, ♂♀	352	71(202%)	NR	diabetes	PCB153	2.4 (95%CI: 1.0,5.6) adjOR	104.1(T3) vs 59.8(T1) ng/g lip. (serum)	included	NR	FBG, meds	PCBs
Codru 2007	cross-sectional	US[Akwesasne] Mohawks, ♂♀	352	71(202%)	NR	diabetes	PCBs	3.2 (95%CI: 1.4,7.5) adjOR	756.2(T3) vs 448.6(T1) ng/g lip. (serum)	included	NR	FBG, meds	PCBs
Codru 2007	cross-sectional	US[Akwesasne] Mohawks, ♂♀	352	71(202%)	NR	diabetes	HCB	6.8 (95%CI: 2.3,20.3) adjOR	13(T3) vs 9.1(T1) ng/g lip. (serum)	included	NR	FBG, meds	pesticides, organochlorine
Codru 2007	cross-sectional	US[Akwesasne] Mohawks, ♂♀	352	71(202%)	NR	diabetes	mirex	0.9 (95%CI: 0.4,2.2) adjOR	19.6(T3) vs 8.3(T1) ng/g lip. (serum)	included	NR	FBG, meds	pesticides, organochlorine
Costa 2009	prospective	Italy[Miteni] PFOA plant workers, 34 ♂	204	NA	34	glucose	PFOA	3.53 (95%CI -2.21, 9.28) β	5.71(median) vs NR µg/ml (serum)	included	34	yearly exam	PFCs
Cox 2007	cross-sectional	US[HHANES 82-84] ≥20, ♂♀	813(1303)	89	22	diabetes	DDE, -p,p’	2.63 (95%CI: 1.2,5.8) adjOR	>58.6(>75th) vs <22.81(<25th) ng/g (serum)	included	22	SR	DDT/DDE
Cox 2007	cross-sectional	US[HHANES 82-84] ≥20, ♂♀	1303	89	40	diabetes	DDT, -p,p’	1.9 (95%CI: 1,3.7) adjOR	≥2(>MDL) vs <2.0(<MDL) ng/g (serum)	included	40	SR	DDT/DDE
Cox 2007	cross-sectional	US[HHANES 82-84] ≥20, ♂♀	1303	89	15	diabetes	dieldrin	2.2 (95%CI: 0.8,6.6) adjOR	≥1.0(>MDL) vs <1.0(<MDL) ng/g (serum)	included	15	SR	pesticides, organochlorine
Cox 2007	cross-sectional	US[HHANES 82-84] ≥20, ♂♀	1303	89	30	diabetes	trans-nonachlor	2.9 (95%CI: 1.3,6.4) adjOR	≥1(>MDL) vs <1.0(<MDL) ng/g (serum)	included	30	SR	pesticides, organochlorine
Cox 2007	cross-sectional	US[HHANES 82-84] ≥20, ♂♀	1303	89	9	diabetes	HCB	1.5 (95%CI: 0.9,2.4) adjOR	≥1.0(>MDL) vs <1.0(<MDL) ng/g (serum)	included	9	SR	pesticides, organochlorine
Cox 2007	cross-sectional	US[HHANES 82-84] ≥20, ♂♀	1303	89	22	diabetes	oxychlordane	3.1 (95%CI: 1.1,9.1) adjOR	≥1(>MDL) vs <1.0(<MDL) ng/g (serum)	included	22	SR	pesticides, organochlorine
Cox 2007	cross-sectional	US[HHANES 82-84] ≥20, ♂♀	1303	89	53	diabetes	βHCH	2.3 (95%CI: 1,4.3) adjOR	≥1(>MDL) vs <1.0(<MDL) ng/g (serum)	included	53	SR	pesticides, organochlorine
Cranmer 2000	retrospective	US[Jackonville, AR] Vertac/Hercules Superfund, ♂♀	69	8	3	high insulin	TCDD	8.5 (95%CI 1.49,49.4) OR	>15(>90th) vs <15(<90th) ppt lip. adj (serum)	included	3	fasting ins. 4.5μIU/ml	dioxins
Everett 2007	cross-sectional	US[NHANES 99-02] ≥20, ♂♀	1830	226(123%)	NR	diabetes	PCB126	2.57 (95%CI: 1.33,4.95) adjOR	>83.8 vs ≤31.2 ng/g lip. (serum)	included	NR	SR, HbA1c	PCBs
Everett 2007	cross-sectional	US[NHANES 99-02] ≥20, ♂♀	1830	226(123%)	NR	diabetes	DDT, -p,p’	2.52 (95%CI: 1.26, 5.02)) adjOR	20.8-26.6 vs ≤20.7 ng/g lip. (serum)	included	NR	SR, HbA1c	DDT/DDE
Everett 2007	cross-sectional	US[NHANES 99-02] ≥20, ♂♀	1830	226(123%)	NR	diabetes	HxCDD, 1,2,3,4,7,8-	1.14 (95%CI: 0.49,2.66) adjOR	>99.1 vs ≤42.0 ng/g lip. (serum)	included	NR	SR, HbA1c	PCDD/PCDF
Everett 2010	cross-sectional	US[NHANES 99-04] ≥20, ♂♀	3049	334	NR	diabetes	dieldrin	1.19 (95%CI: 0.7,2.04) adjOR	≥10.5(≥max LOD) vs <10.5(<max LOD) ng/g lip. (serum)	included	NR	SR, HbA1c	pesticides, organochlorine
Everett 2010	cross-sectional	US[NHANES 99-04] ≥20, ♂♀	3049	334	NR	diabetes	DDE, -p,p’	1.9 (95%CI: 1.13,3.18) adjOR	≥168.6 vs <168 ng/g lip. (serum)	included	NR	SR, HbA1c	DDT/DDE
Everett 2010	cross-sectional	US[NHANES 99-04] ≥20, ♂♀	3049	334	NR	diabetes	DDT, -p,p’	1.96 (95%CI: 1.29,2.98) adjOR	≥20.7 vs <20.7 ng/g lip. (serum)	included	NR	SR, HbA1c	DDT/DDE
Everett 2010	cross-sectional	US[NHANES 99-04] ≥20, ♂♀	3049	334	NR	diabetes	trans-nonachlor	2.36 (95%CI: 1.48,3.76) adjOR	≥14.5 vs <14.5 ng/g lip. (serum)	included	NR	SR, HbA1c	pesticides, organochlorine
Everett 2010	cross-sectional	US[NHANES 99-04] ≥20, ♂♀	3049	334	NR	diabetes	heptachlor epoxide	2.09 (95%CI: 1.46,3.00) adjOR	≥14.6 vs <14.6 ng/g lip. (serum)	included	NR	SR, HbA1c	pesticides, organochlorine
Everett 2010	cross-sectional	US[NHANES 99-04] ≥20, ♂♀	3049	334	NR	diabetes	mirex	1.65 (95%CI: 0.93,2.92) adjOR	≥14.6 vs <14.6 ng/g lip. (serum)	included	NR	SR, HbA1c	pesticides, organochlorine
Everett 2010	cross-sectional	US[NHANES 99-04] ≥20, ♂♀	3049	334	NR	diabetes	oxychlordane	2.9 (95%CI: 1.78,4.71) adjOR	≥14.5 vs <14.5 ng/g lip. (serum)	included	NR	SR, HbA1c	pesticides, organochlorine
Everett 2010	cross-sectional	US[NHANES 99-04] ≥20, ♂♀	3049	334	NR	diabetes	βHCH	2.67 (95%CI: 1.59,4.49) adjOR	≥9.35 vs <9.36 ng/g lip. (serum)	included	NR	SR, HbA1c	pesticides, organochlorine
Henriksen 1997	retrospective	US[AFHS] ORH, 989 ♂	1,559(2,265)	315(139%)	60 (25.6%)	glucose abnor.	Agent Orange	1.4 (95%CI: 1.1,1.8) RR	"high" (initial>94) vs ref (current ≤10)	included	60 (25.6%)	phys. Dx	Agent Orange
Henriksen 1997	retrospective	US[AFHS] ORH, 989 ♂	1,559(2,265)	315(139%)	18 (8.4%)	insulin abnor.	Agent Orange	3.4 (95%CI: 1.9,6.1) RR	"high" (initial>94) vs ref (current ≤10) ppt (serum)	included	18 (8.4%)	phys. Dx	Agent Orange
Henriksen 1997	retrospective	US[AFHS] ORH, 989 ♂	1,559(2,265)	315(139%)	57 (20.1%)	diabetes	Agent Orange	1.5 (95%CI: 1.2,2.0) RR	"high" (initial>94) vs ref (current ≤10)	included	57 (20.1%)	phys. Dx	Agent Orange
Jorgensen 2008	cross-sectional	Greenland[west coast] Inuit, ♂♀	692	72(103%)	NR	diabetes	PCBs, dioxin-like	1.2 (95%CI: 0.4,3.6) adjOR	Q4 vs Q1 ng/g lip. (plasma)	included	NR	OGTT, FBG	PCBs
Jorgensen 2008	cross-sectional	Greenland[west coast] Inuit, ♂♀	692	72(103%)	NR	diabetes	PCBs, non-dioxin	1.2 (95%CI: 0.4,3.2) adjOR	Q4 vs Q1 ng/g lip. (plasma)	included	NR	OGTT, FBG	PCBs
Jorgensen 2008	cross-sectional	Greenland[west coast] Inuit, ♂♀	692	72(103%)	NR	diabetes	organochlorine pesticides (11)	1.8 (95%CI: 0.6,5.5) adjOR	Q4 vs Q1 ng/g lip. (plasma)	included	NR	OGTT, FBG	pesticides, organochlorine
Jorgensen 2008	cross-sectional	Greenland[west coast] Inuit, ♂♀	621(692)	NA	NA	glucose, OGTT	OC pesticides (11)	no assoc. p-trend=NS	54.6-9470 (range) ng/g lip. (plasma)	included	NA	2-hr OGTT	pesticides, organochlorine
Jorgensen 2008	cross-sectional	Greenland[west coast] Inuit, ♂♀	621(692)	NA	NA	glucose, OGTT	PCBs, dioxin-like	no assoc. p-trend=NS	8.2-1530 (range) ng/g lip. (plasma)	included	NA	2-hr OGTT	PCBs
Jorgensen 2008	cross-sectional	Greenland[west coast] Inuit, ♂♀	621(692)	NA	NA	glucose, OGTT	PCBs, non-dioxin	no assoc. p-trend=NS	31.6-5300 (range) ng/g lip. (plasma)	included	NA	2-hr OGTT	PCBs
Jorgensen 2008	cross-sectional	Greenland[west coast] Inuit, ♂♀	621(692)	NA	NA	HOMA-IR	OC pesticides (11)	no assoc [data not shown]	54.6-9470 (range) ng/g lip. (plasma)	included	NA	HOMA-IR	pesticides, organochlorine
Jorgensen 2008	cross-sectional	Greenland[west coast] Inuit, ♂♀	621(692)	NA	NA	HOMA-IR	PCBs, dioxin-like	no assoc [data not shown]	8.2-1530 (range) ng/g lip. (plasma)	included	NA	HOMA-IR	PCBs
Jorgensen 2008	cross-sectional	Greenland[west coast] Inuit, ♂♀	621(692)	NA	NA	HOMA-IR	PCBs, non-dioxin	no assoc [data not shown]	31.6-5300 (range) ng/g lip. (plasma)	included	NA	HOMA-IR	PCBs
Jorgensen 2008	cross-sectional	Greenland[west coast] Inuit, ♂♀	621(692)	NA	NA	insulin, OGTT	OC pesticides (11)	(-) assoc,p-trend=0.03	54.6-9470 (range) ng/g lip. (plasma)	included	NA	2-hr OGTT	pesticides, organochlorine
Jorgensen 2008	cross-sectional	Greenland[west coast] Inuit, ♂♀	621(692)	NA	NA	insulin, OGTT	PCBs, dioxin-like	(-) assoc,p-trend=0.04	8.2-1530 (range) ng/g lip. (plasma)	included	NA	2-hr OGTT	PCBs
Jorgensen 2008	cross-sectional	Greenland[west coast] Inuit, ♂♀	621(692)	NA	NA	insulin, OGTT	PCBs, non-dioxin	(-) assoc,p-trend=0.01	31.6-5300 (range) ng/g lip. (plasma)	included	NA	2-hr OGTT	PCBs
Jorgensen 2008	cross-sectional	Greenland[west coast] Inuit, ♂♀	692	73(105%)	NR	IGT	OC pesticides (11)	0.6 (95%CI: 0.2,1.8) adjOR	Q4 vs Q1 ng/g lip. (plasma)	included	NR	OGTT	pesticides, organochlorine
Jorgensen 2008	cross-sectional	Greenland[west coast] Inuit, ♂♀	692	73(105%)	NR	IGT	PCBs, dioxin-like	0.7 (95%CI: 0.2,1.8) adjOR	Q4 vs Q1 ng/g lip. (plasma)	included	NR	OGTT	PCBs
Jorgensen 2008	cross-sectional	Greenland[west coast] Inuit, ♂♀	692	73(105%)	NR	IGT	PCBs, non-dioxin	0.5 (95%CI: 0.2,1.3) adjOR	Q4 vs Q1 ng/g lip. (plasma)	included	NR	OGTT	PCBs
Kang 2006	retrospective	US[Army] Viet. vets w/herbicide, 1,499 ♂	2927 (1,479)	362	226	diabetes	Agent Orange	1.49 (95%CI: 1.10, 2.02) adjOR	sprayers vs. non-sprayers	included	226	SR	Agent Orange
Kern 2004	prospective	US[AFHS] ORH (2002), 71 ♂	142	NA	NA	insulin sens	Agent Orange	(-) assoc. within pair diff [β (95%CI): -0.00639 (-0.012,-0.001)]	25.4 vets vs 3.7 ref(med) ppt (serum)	included	NA	QUICKI	Agent Orange
Lee 2006	cross-sectional	US[NHANES 99-02] ≥20y, ♂♀	440(2,106)	217	46(26%)	diabetes	HpCDD, 1,2,3,4,6,7,8-	2.7 (95%CI: 1.3,5.5) adjOR	≥90th vs ND ng/g lip. (serum)	included	46(26%)	FBG, SR	PCDD/PCDF
Lee 2006	cross-sectional	US[NHANES 99-02] ≥20y, ♂♀	631(2,106)	217	50(20.8%)	diabetes	OCDD	2.7 (95%CI: 1.2,6.2) adjOR	805(75 to <90th) vs ND ng/g lip. (serum)	included	50(20.8%)	FBG, SR	PCDD/PCDF
Lee 2006	cross-sectional	US[NHANES 99-02] ≥20y, ♂♀	806(2,106)	217	57(18.8%)	diabetes	DDE, -p,p’	2.3 (95%CI: 1,5.5) adjOR	1,560(75 to <90th) vs ND ng/g lip. (serum)	included	57(18.8%)	FBG, SR	DDT/DDE
Lee 2006	cross-sectional	US[NHANES 99-02] ≥20y, ♂♀	810(2,106)	217	20(5%)	diabetes	PCB153	2.5 (95%CI: 1.1,6) adjOR	14.3(<25th) vs ND ng/g lip. (serum)	included	20(5%)	FBG, SR	PCBs
Lee 2006	cross-sectional	US[NHANES 99-02] ≥20y, ♂♀	780(2,106)	217	65(23.6%)	diabetes	organochlorine POPs (6)	2.7 (95%CI: 1.5,4.8) adjOR	75 to <90th vs <25th ng/g lip. (serum)	included	65(23.6%)	FBG, SR	POPs
Lee 2006	cross-sectional	US[NHANES 99-02] ≥20y, ♂♀	658(2,106)	217	28(6.6%)	diabetes	trans-nonachlor	2.5 (95%CI: 1,6.1) adjOR	21.7(25 to <50th) vs ND ng/g lip. (serum)	included	28(6.6%)	FBG, SR	pesticides, organochlorine
Lee 2006	cross-sectional	US[NHANES 99-02] ≥20y, ♂♀	775(2,106)	217	63(15.1%)	diabetes	oxychlordane	3.1 (95%CI: 1,10.1) adjOR	25.1(50 to <75th) vs ND ng/g lip. (serum)	included	63(15.1%)	FBG, SR	pesticides, organochlorine
Lee 2007a	cross-sectional	US[NHANES 99-02] ≥20y, ♂♀	374(749)	74	22	↑ HOMA IR	DDT, -p,p’	1.4 (95%CI: 0.5,3.7) adjOR	≥75th vs <25th ng/g lip. (serum)	included	22	HOMA IR >90th	DDT/DDE
Lee 2007a	cross-sectional	US[NHANES 99-02] ≥20y, ♂♀	264(749)	74	23	↑ HOMA IR	HpCDD, 1,2,3,4,6,7,8-	2 (95%CI: 0.6,6.4) adjOR	≥75th vs <25th ng/g lip. (serum)	included	23	HOMA IR >90th	PCDD/PCDF
Lee 2007a	cross-sectional	US[NHANES 99-02] ≥20y, ♂♀	335(749)	74	16	↑ HOMA IR	HxCDD, 1,2,3,4,7,8-	1.3 (95%CI: 0.5,3.4) adjOR	≥75th vs <25th ng/g lip. (serum)	included	16	HOMA IR >90th	PCDD/PCDF
Lee 2007a	cross-sectional	US[NHANES 99-02] ≥20y, ♂♀	374(749)	74	31	↑ HOMA IR	OC pesticides	7.5 (95%CI: 2.3,23.9) adjOR	≥75th vs <25th ng/g lip. (serum)	included	31	HOMA IR >90th	pesticides, organochlorine
Lee 2007a	cross-sectional	US[NHANES 99-02] ≥20y, ♂♀	321(749)	74	16	↑ HOMA IR	OCDD, 1,2,3,4,6,7,8,9-	1.3 (95%CI: 0.5,3.5) adjOR	≥75th vs <25th ng/g lip. (serum)	included	16	HOMA IR >90th	PCDD/PCDF
Lee 2007a	cross-sectional	US[NHANES 99-02] ≥20y, ♂♀	293(749)	74	22	↑ HOMA IR	oxychlordane	8.7 (95%CI: 2.3,33.3) adjOR	≥75th vs <25th ng/g lip. (serum)	included	22	HOMA IR >90th	pesticides, organochlorine
Lee 2007a	cross-sectional	US[NHANES 99-02] ≥20y, ♂♀	332(749)	74	16	↑ HOMA IR	PCB138	1.5 (95%CI: 0.6,4.0) adjOR	≥75th vs <25th ng/g lip. (serum)	included	16	HOMA IR >90th	PCBs
Lee 2007a	cross-sectional	US[NHANES 99-02] ≥20y, ♂♀	303(749)	74	17	↑ HOMA IR	PCB153	1.5 (95%CI: 0.5,4.2) adjOR	≥75th vs <25th ng/g lip. (serum)	included	17	HOMA IR >90th	PCBs
Lee 2007a	cross-sectional	US[NHANES 99-02] ≥20y, ♂♀	378(749)	74	15	↑ HOMA IR	PCB170	3.8 (95%CI: 1.2,11.5) adjOR	≥75th vs <25th ng/g lip. (serum)	included	15	HOMA IR >90th	PCBs
Lee 2007a	cross-sectional	US[NHANES 99-02] ≥20y, ♂♀	321(749)	74	19	↑ HOMA IR	PCB180	2.3 (95%CI: 0.8,7) adjOR	≥75th vs <25th ng/g lip. (serum)	included	19	HOMA IR >90th	PCBs
Lee 2007a	cross-sectional	US[NHANES 99-02] ≥20y, ♂♀	341(749)	74	18	↑ HOMA IR	PCB187	4.2 (95%CI: 1.5,11.7) adjOR	≥75th vs <25th ng/g lip. (serum)	included	18	HOMA IR >90th	PCBs
Lee 2007a	cross-sectional	US[NHANES 99-02] ≥20y, ♂♀	373(749)	74	22	↑ HOMA IR	PCBs, dioxin-like	1.4 (95%CI: 0.5,4.1) adjOR	≥75th vs <25th ng/g lip. (serum)	included	22	HOMA IR >90th	PCBs
Lee 2007a	cross-sectional	US[NHANES 99-02] ≥20y, ♂♀	374(749)	74	23	↑ HOMA IR	PCBs, non-dioxin	2.3 (95%CI: 0.8,6.4) adjOR	≥75th vs <25th ng/g lip. (serum)	included	23	HOMA IR >90th	PCBs
Lee 2007a	cross-sectional	US[NHANES 99-02] ≥20y, ♂♀	374(749)	74	26	↑ HOMA IR	PCDDs	2.3 (95%CI: 0.9,6) adjOR	≥75th vs <25th ng/g lip. (serum)	included	26	HOMA IR >90th	dioxins
Lee 2007a	cross-sectional	US[NHANES 99-02] ≥20y, ♂♀	374(749)	74	24	↑ HOMA IR	PCDFs	1.7 (95%CI: 0.7,4.0) adjOR	≥75th vs <25th ng/g lip. (serum)	included	24	HOMA IR >90th	dioxins
Lee 2007a	cross-sectional	US[NHANES 99-02] ≥20y, ♂♀	252(749)	74	26	↑ HOMA IR	trans-nonachlor	5.4 (95%CI: 1.3,23.1) adjOR	≥75th vs <25th ng/g lip. (serum)	included	26	HOMA IR >90th	pesticides, organochlorine
Lee 2007a	cross-sectional	US[NHANES 99-02] ≥20y, ♂♀	336(749)	74	21	↑ HOMA IR	βHCH	1.7 (95%CI: 0.6,5.1) adjOR	≥75th vs <25th ng/g lip. (serum)	included	21	HOMA IR >90th	pesticides, organochlorine
Lee 2007b	cross-sectional	US[NHANES 99-02] ≥20y, ♂♀	360(721)	175	NR	met.synd.	DDE, -p,p’	1 (95%CI: 0.5,1.9) adjOR, p-trend=NS	≥75th vs <25th ng/g lip. (serum)	included	NR	WC, TG, HDL, BP, FBG	DDT/DDE
Lee 2007b	cross-sectional	US[NHANES 99-02] ≥20y, ♂♀	360(721)	175	NR	met.synd.	HpCDD, 1,2,3,4,6,7,8-	2 (95%CI: 0.9,4.1) adjOR, p-trend=NS	≥75th vs <25th ng/g lip. (serum)	included	NR	WC, TG, HDL, BP, FBG	dioxins
Lee 2007b	cross-sectional	US[NHANES 99-02] ≥20y, ♂♀	360(721)	175	NR	met.synd.	HpCDF, 1,2,3,4,6,7,8-	1 (95%CI: 0.6,1.7) adjOR, p-trend=NS	≥75th vs <25th ng/g lip. (serum)	included	NR	WC, TG, HDL, BP, FBG	PCDD/PCDF
Lee 2007b	cross-sectional	US[NHANES 99-02] ≥20y, ♂♀	360(721)	175	NR	met.synd.	HxCDD, 1,2,3,6,7,8-	0.6 (95%CI: 0.3,1.1) adjOR, p-trend=NS	≥75th vs <25th ng/g lip. (serum)	included	NR	WC, TG, HDL, BP, FBG	dioxins
Lee 2007b	cross-sectional	US[NHANES 99-02] ≥20y, ♂♀	360(721)	175	NR	met.synd.	HxCDF, 1,2,3,4,7,8-	2 (95%CI: 1.1,3.6) adjOR, p-trend<0.01	≥75th vs <25th ng/g lip. (serum)	included	NR	WC, TG, HDL, BP, FBG	PCDD/PCDF
Lee 2007b	cross-sectional	US[NHANES 99-02] ≥20y, ♂♀	360(721)	175	79	met.synd.	OC pesticides	5.3 (95%CI: 2.5,11.3) adjOR, p-trend<0.01	≥75th vs <25th ng/g lip. (serum)	included	79	WC, TG, HDL, BP, FBG	pesticides, organochlorine
Lee 2007b	cross-sectional	US[NHANES 99-02] ≥20y, ♂♀	360(721)	175	NR	met.synd.	OCDD, 1,2,3,4,6,7,8,9-	1.3 (95%CI: 0.7,2.5) adjOR, p-trend=NS	≥75th vs <25th ng/g lip. (serum)	included	NR	WC, TG, HDL, BP, FBG	dioxins
Lee 2007b	cross-sectional	US[NHANES 99-02] ≥20y, ♂♀	360(721)	175	NR	met.synd.	oxychlordane	1.9 (95%CI: 0.8,4.2) adjOR, p-trend=NS	≥75th vs <25th ng/g lip. (serum)	included	NR	WC, TG, HDL, BP, FBG	pesticides, organochlorine
Lee 2007b	cross-sectional	US[NHANES 99-02] ≥20y, ♂♀	360(721)	175	NR	met.synd.	PCB118	2.5 (95%CI: 1.3,5.1) adjOR, p-trend<0.01	≥75th vs <25th ng/g lip. (serum)	included	NR	WC, TG, HDL, BP, FBG	PCBs
Lee 2007b	cross-sectional	US[NHANES 99-02] ≥20y, ♂♀	360(721)	175	NR	met.synd.	PCB126	2.7 (95%CI: 1.5,5) adjOR, p-trend<0.01	≥75th vs <25th ng/g lip. (serum)	included	NR	WC, TG, HDL, BP, FBG	PCBs
Lee 2007b	cross-sectional	US[NHANES 99-02] ≥20y, ♂♀	360(721)	175	NR	met.synd.	PCB138	1.1 (95%CI: 0.6,2.1) adjOR, p-trend=0.03	≥75th vs <25th ng/g lip. (serum)	included	NR	WC, TG, HDL, BP, FBG	PCBs
Lee 2007b	cross-sectional	US[NHANES 99-02] ≥20y, ♂♀	360(721)	175	NR	met.synd.	PCB153	1 (95%CI: 0.5,2.2) adjOR, p-trend<0.01	≥75th vs <25th ng/g lip. (serum)	included	NR	WC, TG, HDL, BP, FBG	PCBs
Lee 2007b	cross-sectional	US[NHANES 99-02] ≥20y, ♂♀	360(721)	175	NR	met.synd.	PCB169	0.4 (95%CI: 0.2,0.8) adjOR, p-trend=NS	≥75th vs <25th ng/g lip. (serum)	included	NR	WC, TG, HDL, BP, FBG	PCBs
Lee 2007b	cross-sectional	US[NHANES 99-02] ≥20y, ♂♀	360(721)	175	NR	met.synd.	PCB170	0.8 (95%CI: 0.4,1.7) adjOR, p-trend<0.01	≥75th vs <25th ng/g lip. (serum)	included	NR	WC, TG, HDL, BP, FBG	PCBs
Lee 2007b	cross-sectional	US[NHANES 99-02] ≥20y, ♂♀	360(721)	175	NR	met.synd.	PCB180	1 (95%CI: 0.4,2.1) adjOR, p-trend<0.01	≥75th vs <25th ng/g lip. (serum)	included	NR	WC, TG, HDL, BP, FBG	PCBs
Lee 2007b	cross-sectional	US[NHANES 99-02] ≥20y, ♂♀	360(721)	175	NR	met.synd.	PCB187	1.3 (95%CI: 0.7,2.7) adjOR, p-trend<0.01	≥75th vs <25th ng/g lip. (serum)	included	NR	WC, TG, HDL, BP, FBG	PCBs
Lee 2007b	cross-sectional	US[NHANES 99-02] ≥20y, ♂♀	360(721)	175	NR	met.synd.	PCB74	2 (95%CI: 0.9,4.2) adjOR, p-trend<0.01	≥75th vs <25th ng/g lip. (serum)	included	NR	WC, TG, HDL, BP, FBG	PCBs
Lee 2007b	cross-sectional	US[NHANES 99-02] ≥20y, ♂♀	360(721)	175	61	met.synd.	PCBs, dioxin-like	2.1 (95%CI: 1,4.3) adjOR, p-trend=0.01	≥75th vs <25th ng/g lip. (serum)	included	61	WC, TG, HDL, BP, FBG	PCBs
Lee 2007b	cross-sectional	US[NHANES 99-02] ≥20y, ♂♀	360(721)	175	47	met.synd.	PCBs, non-dioxin	1 (95%CI: 0.5,1.9) adjOR, p-trend<0.01	≥75th vs <25th ng/g lip. (serum)	included	47	WC, TG, HDL, BP, FBG	PCBs
Lee 2007b	cross-sectional	US[NHANES 99-02] ≥20y, ♂♀	360(721)	175	57	met.synd.	PCDDs	1.3 (95%CI: 0.7,2.5) adjOR, p-trend=NS	≥75th vs <25th ng/g lip. (serum)	included	57	WC, TG, HDL, BP, FBG	dioxins
Lee 2007b	cross-sectional	US[NHANES 99-02] ≥20y, ♂♀	360(721)	175	56	met.synd.	PCDFs	1.6 (95%CI: 0.9,2.8) adjOR, p-trend=NS	≥75th vs <25th ng/g lip. (serum)	included	56	WC, TG, HDL, BP, FBG	dioxins
Lee 2007b	cross-sectional	US[NHANES 99-02] ≥20y, ♂♀	360(721)	175	NR	met.synd.	PeCDF, 2,3,4,7,8-	1 (95%CI: 0.5,1.8) adjOR, p-trend=NS	≥75th vs <25th ng/g lip. (serum)	included	NR	WC, TG, HDL, BP, FBG	PCDD/PCDF
Lee 2007b	cross-sectional	US[NHANES 99-02] ≥20y, ♂♀	360(721)	175	NR	met.synd.	trans-nonachlor	1.8 (95%CI: 0.8,4.3) adjOR, p-trend=NS	≥75th vs <25th ng/g lip. (serum)	included	NR	WC, TG, HDL, BP, FBG	pesticides, organochlorine
Lee 2007b	cross-sectional	US[NHANES 99-02] ≥20y, ♂♀	360(721)	175	NR	met.synd.	βHCH	3.1 (95%CI: 1.4,6.5) adjOR, p-trend<0.01	≥75th vs <25th ng/g lip. (serum)	included	NR	WC, TG, HDL, BP, FBG	pesticides, organochlorine
Lee 2010	nested case-control	US[multi-site] CARDIA ≥18y, ♂♀	94(180)	90	22	diabetes	PCB105	0.2 (95%CI: 0.1,0.8) adjOR	Q4 vs Q1 pg/g (serum)	included	22	FBG, meds	PCBs
Lee 2010	nested case-control	US[multi-site] CARDIA ≥18y, ♂♀	93(180)	90	22	diabetes	PCB118	0.5 (95%CI: 0.2,1.4) adjOR	Q4 vs Q1 pg/g (serum)	included	22	FBG, meds	PCBs
Lee 2010	nested case-control	US[multi-site] CARDIA ≥18y, ♂♀	93(180)	90	27	diabetes	PCB138-158	0.8 (95%CI: 0.3,2.2) adjOR	Q4 vs Q1 pg/g (serum)	included	27	FBG, meds	PCBs
Lee 2010	nested case-control	US[multi-site] CARDIA ≥18y, ♂♀	86(180)	90	27	diabetes	PCB146	0.9 (95%CI: 0.3,2.6) adjOR	Q4 vs Q1 pg/g (serum)	included	27	FBG, meds	PCBs
Lee 2010	nested case-control	US[multi-site] CARDIA ≥18y, ♂♀	85(180)	90	24	diabetes	PCB156	0.8 (95%CI: 0.2,2.9) adjOR	Q4 vs Q1 pg/g (serum)	included	24	FBG, meds	PCBs
Lee 2010	nested case-control	US[multi-site] CARDIA ≥18y, ♂♀	84(180)	90	20	diabetes	PCB157	0.5 (95%CI: 0.1,1.7) adjOR	Q4 vs Q1 pg/g (serum)	included	20	FBG, meds	PCBs
Lee 2010	nested case-control	US[multi-site] CARDIA ≥18y, ♂♀	87(180)	90	18	diabetes	PCB167	0.5 (95%CI: 0.2,1.3) adjOR	Q4 vs Q1 pg/g (serum)	included	18	FBG, meds	PCBs
Lee 2010	nested case-control	US[multi-site] CARDIA ≥18y, ♂♀	92(180)	90	24	diabetes	PCB170	0.9 (95%CI: 0.3,3.4) adjOR	Q4 vs Q1 pg/g (serum)	included	24	FBG, meds	PCBs
Lee 2010	nested case-control	US[multi-site] CARDIA ≥18y, ♂♀	97(180)	90	38	diabetes	PCB178	2.7 (95%CI: 1,7) adjOR	9-15(Q2) vs ≤8(Q1) pg/g (serum)	included	38	FBG, meds	PCBs
Lee 2010	nested case-control	US[multi-site] CARDIA ≥18y, ♂♀	98(180)	90	41	diabetes	PCB180	2.8 (95%CI: 1,7.6) adjOR	Q2 vs Q1 pg/g (serum)	included	41	FBG, meds	PCBs
Lee 2010	nested case-control	US[multi-site] CARDIA ≥18y, ♂♀	86(180)	90	26	diabetes	PCB183	0.8 (95%CI: 0.3,2.3) adjOR	Q4 vs Q1 pg/g (serum)	included	26	FBG, meds	PCBs
Lee 2010	nested case-control	US[multi-site] CARDIA ≥18y, ♂♀	98(180)	90	41	diabetes	PCB187	2.8 (95%CI: 1.1,7.4) adjOR	45-78(Q2) vs ≤44(Q1) pg/g (serum)	included	41	FBG, meds	PCBs
Lee 2010	nested case-control	US[multi-site] CARDIA ≥18y, ♂♀	80(180)	90	19	diabetes	PCB194	0.4 (95%CI: 0.1,1.5) adjOR	Q4 vs Q1 pg/g (serum)	included	19	FBG, meds	PCBs
Lee 2010	nested case-control	US[multi-site] CARDIA ≥18y, ♂♀	84(180)	90	24	diabetes	PCB195	0.6 (95%CI: 0.2,1.9) adjOR	Q4 vs Q1 pg/g (serum)	included	24	FBG, meds	PCBs
Lee 2010	nested case-control	US[multi-site] CARDIA ≥18y, ♂♀	83(180)	90	23	diabetes	PCB196-203	0.6 (95%CI: 0.2,2.2) adjOR	Q4 vs Q1 pg/g (serum)	included	23	FBG, meds	PCBs
Lee 2010	nested case-control	US[multi-site] CARDIA ≥18y, ♂♀	86(180)	90	25	diabetes	PCB199	0.9 (95%CI: 0.3,3) adjOR	Q4 vs Q1 pg/g (serum)	included	25	FBG, meds	PCBs
Lee 2010	nested case-control	US[multi-site] CARDIA ≥18y, ♂♀	87(180)	90	22	diabetes	PCB206	0.5 (95%CI: 0.1,1.6) adjOR	Q4 vs Q1 pg/g (serum)	included	22	FBG, meds	PCBs
Lee 2010	nested case-control	US[multi-site] CARDIA ≥18y, ♂♀	82(180)	90	24	diabetes	PCB209	0.4 (95%CI: 0.1,1.3) adjOR	Q4 vs Q1 pg/g (serum)	included	24	FBG, meds	PCBs
Lee 2010	nested case-control	US[multi-site] CARDIA ≥18y, ♂♀	94(180)	90	33	diabetes	PCB74	2.8 (95%CI: 1,7.3) adjOR	>144(Q2) vs ≤58(Q1) pg/g (serum)	included	33	FBG, meds	PCBs
Lee 2010	nested case-control	US[multi-site] CARDIA ≥18y, ♂♀	92(180)	90	25	diabetes	PCB87	0.6 (95%CI: 0.2,1.6) adjOR	Q4 vs Q1 pg/g (serum)	included	25	FBG, meds	PCBs
Lee 2010	nested case-control	US[multi-site] CARDIA ≥18y, ♂♀	95(180)	90	29	diabetes	PCB99	0.8 (95%CI: 0.3,2) adjOR	Q4 vs Q1 pg/g (serum)	included	29	FBG, meds	PCBs
Lee 2010	nested case-control	US[multi-site] CARDIA ≥18y, ♂♀	96(180)	90	26	diabetes	HCB	1 (95%CI: 0.4,2.6) adjOR	Q4 vs Q1 pg/g (serum)	included	26	FBG, meds	pesticides, organochlorine
Lee 2010	nested case-control	US[multi-site] CARDIA ≥18y, ♂♀	90(180)	90	26	diabetes	γHCH (lindane)	1.3 (95%CI: 0.5,3.2) adjOR	Q4 vs Q1 pg/g (serum)	included	26	FBG, meds	pesticides, organochlorine
Lee 2010	nested case-control	US[multi-site] CARDIA ≥18y, ♂♀	103(180)	90	35	diabetes	mirex	1.8 (95%CI: 0.7,4.9) adjOR	>34(Q4) vs ND(Q1) pg/g (serum)	included	35	FBG, meds	pesticides, organochlorine
Lee 2010	nested case-control	US[multi-site] CARDIA ≥18y, ♂♀	89(180)	90	31	diabetes	oxychlordane	1.4 (95%CI: 0.5,4.4) adjOR non-lin. trend	>200(Q4) vs ≤110(Q1) pg/g (serum)	included	31	FBG, meds	pesticides, organochlorine
Lee 2010	nested case-control	US[multi-site] CARDIA ≥18y, ♂♀	80(180)	90	25	diabetes	PBB153	1.8 (95%CI: 0.6,5.8) adjOR	>23(Q4) vs ≤9(Q1) pg/g (serum)	included	25	FBG, meds	brominated
Lee 2010	nested case-control	US[multi-site] CARDIA ≥18y, ♂♀	82(180)	90	19	diabetes	DDE, -p,p’	0.7 (95%CI: 0.2,1.9) adjOR	>5,731(Q4) vs ≤2153(Q1) pg/g (serum)	included	19	FBG, meds	DDT/DDE
Lee 2010	nested case-control	US[multi-site] CARDIA ≥18y, ♂♀	94(180)	90	32	diabetes	DDT, -p,p’	0.9 (95%CI: 0.3,2.6) adjOR	Q4 vs Q1 pg/g (serum)	included	32	FBG, meds	DDT/DDE
Lee 2010	nested case-control	US[multi-site] CARDIA ≥18y, ♂♀	84(180)	90	24	diabetes	PCB153	0.8 (95%CI: 0.2,2.6) adjOR	>466(Q4) vs ≤204(Q1) pg/g (serum)	included	24	FBG, meds	PCBs
Lee 2010	nested case-control	US[multi-site] CARDIA ≥18y, ♂♀	180	NR	NR	diabetes	organochlorine POPs (16)	5.4 (95%CI: 1.6,18.4) adjOR	2nd vs 1st sextile pg/g (serum)	included	NR	FBG, meds	POPs
Lee 2010	nested case-control	US[multi-site] CARDIA ≥18y, ♂♀	80(180)	90	28	diabetes	trans-nonachlor	2 (95%CI: 0.6,6.9) adjOR	>250(Q4) vs ≤109(Q1) pg/g (serum)	included	28	FBG, meds	pesticides, organochlorine
Lee 2010	nested case-control	US[multi-site] CARDIA ≥18y, ♂♀	93(180)	90	26	diabetes	βHCH	0.8 (95%CI: 0.3,2.2) adjOR	>146(Q4) vs ≤75(Q1) pg/g (serum)	included	26	FBG, meds	pesticides, organochlorine
Lim 2008	cross-sectional	US[NHANES 03-04] >20y, ♂♀	227(637)	237	65	met.synd.	PBB153	3.1 (95%CI: 1.4,6.5) adjOR	2.3(median 25 to <50th) vs ND ng/g (serum)	included	65	WC, TG, HDL, BP, FBG	brominated
Lim 2008	cross-sectional	US[NHANES 03-04] >20y, ♂♀	193(637)	237	54	met.synd.	PBDE100	1.7 (95%CI: 0.7,3.8) adjOR	16.8(median ≥75th) vs ND ng/g (serum)	included	54	WC, TG, HDL, BP, FBG	brominated
Lim 2008	cross-sectional	US[NHANES 03-04] >20y, ♂♀	199(637)	237	47	met.synd.	PBDE153	1.7 (95%CI: 0.7,3.8) adjOR	24.6(median ≥75th) vs ND ng/g (serum)	included	47	WC, TG, HDL, BP, FBG	brominated
Lim 2008	cross-sectional	US[NHANES 03-04] >20y, ♂♀	265(637)	237	52	met.synd.	PBDE28	1.3 (95%CI: 0.7,2.4) adjOR	5.4(median ≥75th) vs ND ng/g (serum)	included	52	WC, TG, HDL, BP, FBG	brominated
Lim 2008	cross-sectional	US[NHANES 03-04] >20y, ♂♀	164(637)	237	34	met.synd.	PBDE47	1.1 (95%CI: 0.3,3.6) adjOR	73.3(median ≥75th) vs ND ng/g (serum)	included	34	WC, TG, HDL, BP, FBG	brominated
Lim 2008	cross-sectional	US[NHANES 03-04] >20y, ♂♀	328(637)	116	34	met.synd.	PBDE99	0.8 (95%CI: 0.5,1.5) adjOR	26.9(median ≥75th) vs ND ng/g (serum)	included	34	WC, TG, HDL, BP, FBG	brominated
Lim 2008	cross-sectional	US[NHANES 03-04] >20y, ♂♀	466(1376)	156	49	diabetes	PBB153	1.9 (95%CI: 0.9,4) adjOR	13.1(median ≥75th) vs ND ng/g lip. (serum)	included	49	FBG, meds	brominated
Lim 2008	cross-sectional	US[NHANES 03-04] >20y, ♂♀	410(1376)	156	37	diabetes	PBDE100	1.4 (95%CI: 0.6,3) adjOR	16.8(median ≥75th) vs ND ng/g lip. (serum)	included	37	FBG, meds	brominated
Lim 2008	cross-sectional	US[NHANES 03-04] >20y, ♂♀	420(1376)	156	31	diabetes	PBDE153	1.8 (95%CI: 0.8,4) adjOR	24.6(median ≥75th) vs ND ng/g lip. (serum)	included	31	FBG, meds	brominated
Lim 2008	cross-sectional	US[NHANES 03-04] >20y, ♂♀	550(1376)	156	37	diabetes	PBDE28	0.8 (95%CI: 0.5,1.4) adjOR	5.4(median ≥75th) vs ND ng/g lip. (serum)	included	37	FBG, meds	brominated
Lim 2008	cross-sectional	US[NHANES 03-04] >20y, ♂♀	369(1376)	156	37	diabetes	PBDE47	2.7 (95%CI: 0.6,12.5) adjOR	73.3(median ≥75th) vs ND ng/g lip. (serum)	included	37	FBG, meds	brominated
Lim 2008	cross-sectional	US[NHANES 03-04] >20y, ♂♀	684(1376)	156	27	diabetes	PBDE99	1.3 (95%CI: 0.7,2.2) adjOR	26.9(median ≥75th) vs ND ng/g lip. (serum)	included	27	FBG, meds	brominated
Lin 2009	cross-sectional	US[NHANES 99-00, 03-04] >20y, ♂♀	969	382	NA	met.synd.	PFHxS	0.93 (95%CI: 0.73,1.19) adjOR per 1-unit ↑	0.6[avg] log ng/ml (serum)	included	NA	WC, TG, HDL, BP, FBG	PFCs
Lin 2009	cross-sectional	US[NHANES 99-00, 03-04] 12-20y, ♂♀	474	38	NA	met.synd.	PFHxS	0.56 (95%CI: 0.22,1.45) adjOR per 1-unit ↑	0.95[avg] log ng/mL (serum)	included	NA	WC, TG, HDL, BP, FBG	PFCs
Lin 2009	cross-sectional	US[NHANES 99-00, 03-04] 12-20y, ♂♀	474	35	NA	FBG	PFHS	0.98 (95%CI: 0.44,2.17) adjOR per 1-unit ↑	0.95[avg] log ng/mL (serum)	included	NA	met. synd. crit.	PFCs
Lin 2009	cross-sectional	US[NHANES 99-00, 03-04] >20y, ♂♀	969	212	NA	FBG	PFHS	0.76 (95%CI: 0.54,1.07) adjOR per 1-unit ↑	0.6[avg] log ng/ml (serum)	included	NA	met. synd. crit.	PFCs
Lin 2009	cross-sectional	US[NHANES 99-00, 03-04] 12-20y, ♂♀	474	35	NA	FBG	PFNA	3.16 (95%CI: 1.39,7.16) adjOR per 1-unit ↑	-0.35[avg] log ng/mL (serum)	included	NA	met. synd. crit.	PFCs
Lin 2009	cross-sectional	US[NHANES 99-00, 03-04] >20y, ♂♀	969	212	NA	FBG	PFNA	0.86 (95%CI: 0.66,1.12) adjOR per 1-unit ↑	-0.21[avg] log ng/ml (serum)	included	NA	met. synd. crit.	PFCs
Lin 2009	cross-sectional	US[NHANES 99-00, 03-04] >20y, ♂♀	969	212	NA	FBG	PFOA	0.87 (95%CI: 0.61,1.26) adjOR per 1-unit ↑	1.48[avg] log ng/ml (serum)	included	NA	met. synd. crit.	PFCs
Lin 2009	cross-sectional	US[NHANES 99-00, 03-04] 12-20y, ♂♀	474	35	NA	FBG	PFOA	0.55 (95%CI: 0.24,1.25) adjOR per 1-unit ↑	1.51[avg] log ng/mL (serum)	included	NA	met. synd. crit.	PFCs
Lin 2009	cross-sectional	US[NHANES 99-00, 03-04] >20y, ♂♀	969	212	NA	FBG	PFOS	0.81 (95%CI: 0.62,1.05) adjOR per 1-unit ↑	3.19[avg] log ng/ml (serum)	included	NA	met. synd. crit.	PFCs
Lin 2009	cross-sectional	US[NHANES 99-00, 03-04] 12-20y, ♂♀	474	35	NA	FBG	PFOS	0.58 (95%CI: 0.28,1.14) adjOR per 1-unit ↑	3.11[avg] log ng/mL (serum)	included	NA	met. synd. crit.	PFCs
Lin 2009	cross-sectional	US[NHANES 99-00, 03-04] >20y, ♂♀	969	NA	NA	FBG	PFHS	no assoc. [adjβ (+/-SEM): -0.02 (0.06)]	0.6[avg] log ng/mL (serum)	included	NA	FBG	PFCs
Lin 2009	cross-sectional	US[NHANES 99-00, 03-04] 12-20y, ♂♀	474	NA	NA	FBG	PFHxS	no assoc. [adjβ (+/-SEM): -0.01 (0.03)]	0.95[avg] log ng/mL (serum)	included	NA	FBG	PFCs
Lin 2009	cross-sectional	US[NHANES 99-00, 03-04] 12-20y, ♂♀	474	NA	NA	FBG	PFNA	no assoc. [adjβ (+/-SEM): 0.07 (0.04)]	-0.35[avg] log ng/mL (serum)	included	NA	FBG	PFCs
Lin 2009	cross-sectional	US[NHANES 99-00, 03-04] >20y, ♂♀	969	NA	NA	FBG	PFNA	no assoc. [adjβ (+/-SEM): 0.00 (0.04)]	-0.21[avg] log ng/mL (serum)	included	NA	FBG	PFCs
Lin 2009	cross-sectional	US[NHANES 99-00, 03-04] >20y, ♂♀	969	NA	NA	FBG	PFOA	no assoc. [adjβ (+/-SEM): -0.09 (0.08)]	1.48[avg] log ng/mL (serum)	included	NA	FBG	PFCs
Lin 2009	cross-sectional	US[NHANES 99-00, 03-04] 12-20y, ♂♀	474	NA	NA	FBG	PFOA	no assoc. [adjβ (+/-SEM): -0.03 (0.05)]	1.51[avg] log ng/mL (serum)	included	NA	FBG	PFCs
Lin 2009	cross-sectional	US[NHANES 99-00, 03-04] 12-20y, ♂♀	474	NA	NA	FBG	PFOS	no assoc. [adjβ (+/-SEM): -0.03 (0.06)]	3.11[avg] log ng/mL (serum)	included	NA	FBG	PFCs
Lin 2009	cross-sectional	US[NHANES 99-00, 03-04] >20y, ♂♀	969	NA	NA	FBG	PFOS	no assoc. [adjβ (+/-SEM): -0.03 (0.07)]	3.19[avg] log ng/mL (serum)	included	NA	FBG	PFCs
Lin 2009	cross-sectional	US[NHANES 99-00, 03-04] 12-20y, ♂♀	474	NA	NA	log HOMA-IR	PFHxS	no assoc. [adjβ (+/-SEM): 0.05 (0.03)]	0.95[avg] log ng/mL (serum)	included	NA	insulin	PFCs
Lin 2009	cross-sectional	US[NHANES 99-00, 03-04] >20y, ♂♀	969	NA	NA	log HOMA-IR	PFHxS	no assoc. [adjβ (+/-SEM): 0.00 (0.04)]	0.6[avg] log ng/mL (serum)	included	NA	insulin	PFCs
Lin 2009	cross-sectional	US[NHANES 99-00, 03-04] 12-20y, ♂♀	474	NA	NA	log HOMA-IR	PFNA	no assoc. [adjβ (+/-SEM): -0.08 (0.04)]	-0.35[avg] log ng/mL (serum)	included	NA	insulin	PFCs
Lin 2009	cross-sectional	US[NHANES 99-00, 03-04] >20y, ♂♀	969	NA	NA	log HOMA-IR	PFNA	no assoc. [adjβ (+/-SEM): -0.04 (0.04)]	-0.21[avg] log ng/mL (serum)	included	NA	insulin	PFCs
Lin 2009	cross-sectional	US[NHANES 99-00, 03-04] 12-20y, ♂♀	474	NA	NA	log HOMA-IR	PFOA	no assoc. [adjβ (+/-SEM): 0.08 (0.05)]	1.51[avg] log ng/mL (serum)	included	NA	insulin	PFCs
Lin 2009	cross-sectional	US[NHANES 99-00, 03-04] >20y, ♂♀	969	NA	NA	log HOMA-IR	PFOA	no assoc. [adjβ (+/-SEM): 0.06 (0.04)]	1.48[avg] log ng/mL (serum)	included	NA	insulin	PFCs
Lin 2009	cross-sectional	US[NHANES 99-00, 03-04] 12-20y, ♂♀	474	NA	NA	log HOMA-IR	PFOS	no assoc. [adjβ (+/-SEM): 0.15 (0.07)]	3.11[avg] log ng/mL (serum)	included	NA	insulin	PFCs
Lin 2009	cross-sectional	US[NHANES 99-00, 03-04] >20y, ♂♀	969	NA	NA	log HOMA-IR	PFOS	(+) assoc. [adjβ (+/-SEM): 0.14 (0.05)] p>0.01	3.19[avg] log ng/mL (serum)	included	NA	insulin	PFCs
Lin 2009	cross-sectional	US[NHANES 99-00, 03-04] 12-20y, ♂♀	474	NA	NA	log insulin	PFHxS	no assoc. [adjβ (+/-SEM): 0.06 (0.03)]	0.95[avg] log ng/mL (serum)	included	NA	insulin	PFCs
Lin 2009	cross-sectional	US[NHANES 99-00, 03-04] >20y, ♂♀	969	NA	NA	log insulin	PFHxS	no assoc. [adjβ (+/-SEM): 0.01 (0.03)]	0.6[avg] log ng/mL (serum)	included	NA	insulin	PFCs
Lin 2009	cross-sectional	US[NHANES 99-00, 03-04] >20y, ♂♀	969	NA	NA	log insulin	PFNA	no assoc. [adjβ (+/-SEM): -0.04 (0.03)]	-0.21[avg] log ng/mL (serum)	included	NA	insulin	PFCs
Lin 2009	cross-sectional	US[NHANES 99-00, 03-04] 12-20y, ♂♀	474	NA	NA	log insulin	PFNA	(-) assoc. [adjβ (+/-SEM): -0.10 (0.05)] p>0.05	-0.35[avg] log ng/mL (serum)	included	NA	insulin	PFCs
Lin 2009	cross-sectional	US[NHANES 99-00, 03-04] 12-20y, ♂♀	474	NA	NA	log insulin	PFOA	no assoc. [adjβ (+/-SEM): 0.08 (0.07)]	1.51[avg] log ng/mL (serum)	included	NA	insulin	PFCs
Lin 2009	cross-sectional	US[NHANES 99-00, 03-04] >20y, ♂♀	969	NA	NA	log insulin	PFOA	(+) assoc. [adjβ (+/-SEM): 0.07 (0.03)] p>0.05	1.48[avg] log ng/mL (serum)	included	NA	insulin	PFCs
Lin 2009	cross-sectional	US[NHANES 99-00, 03-04] 12-20y, ♂♀	969	NA	NA	log insulin	PFOS	no assoc. [adjβ (+/-SEM): 0.15 (0.08)]	3.11[avg] log ng/mL (serum)	included	NA	insulin	PFCs
Lin 2009	cross-sectional	US[NHANES 99-00, 03-04] >20y, ♂♀	969	NA	NA	log insulin	PFOS	(+) assoc. [adjβ (+/-SEM): 0.14 (0.05)] p>0.01	3.19[avg] log ng/mL (serum)	included	NA	insulin	PFCs
Lin 2009	cross-sectional	US[NHANES 99-00, 03-04] >20y, ♂♀	969	382	NA	met.synd.	PFNA	0.92 (95%CI: 0.69,1.24) adjOR per 1-unit ↑	-0.21[avg] log ng/ml (serum)	included	NA	WC, TG, HDL, BP, FBG	PFCs
Lin 2009	cross-sectional	US[NHANES 99-00, 03-04] 12-20y, ♂♀	474	38	NA	met.synd.	PFNA	0.37 (95%CI: 0.21,0.64) adjOR per 1-unit ↑	-0.35[avg] log ng/mL (serum)	included	NA	WC, TG, HDL, BP, FBG	PFCs
Lin 2009	cross-sectional	US[NHANES 99-00, 03-04] >20y, ♂♀	969	382	NA	met.synd.	PFOA	1.07 (95%CI: 0.73,1.57) adjOR per 1-unit ↑	1.48[avg] log ng/ml (serum)	included	NA	WC, TG, HDL, BP, FBG	PFCs
Lin 2009	cross-sectional	US[NHANES 99-00, 03-04] 12-20y, ♂♀	474	38	NA	met.synd.	PFOA	0.79 (95%CI: 0.30,2.12) adjOR per 1-unit ↑	1.51[avg] log ng/mL (serum)	included	NA	WC, TG, HDL, BP, FBG	PFCs
Lin 2009	cross-sectional	US[NHANES 99-00, 03-04] >20y, ♂♀	969	382	NA	met.synd.	PFOS	1.25 (95%CI: 0.86,1.82) adjOR per 1-unit ↑	3.19[avg] log ng/ml (serum)	included	NA	WC, TG, HDL, BP, FBG	PFCs
Lin 2009	cross-sectional	US[NHANES 99-00, 03-04] 12-20y, ♂♀	474	38	NA	met.synd.	PFOS	0.49 (95%CI: 0.18,1.3) adjOR per 1-unit ↑	3.11[avg] log ng/mL (serum)	included	NA	WC, TG, HDL, BP, FBG	PFCs
Lin 2009	cross-sectional	US[NHANES 99-00, 03-04] 12-20y, ♂♀	474	NA	NA	β-cell funct.	PFHxS	no assoc. [adjβ (+/-SEM): 0.05 (0.03)]	0.95[avg] log ng/mL (serum)	included	NA	insulin	PFCs
Lin 2009	cross-sectional	US[NHANES 99-00, 03-04] >20y, ♂♀	969	NA	NA	β-cell funct.	PFHxS	no assoc. [adjβ (+/-SEM): 0.01 (0.03)]	0.6[avg] log ng/mL (serum)	included	NA	insulin	PFCs
Lin 2009	cross-sectional	US[NHANES 99-00, 03-04] 12-20y, ♂♀	474	NA	NA	β-cell funct.	PFNA	(-) assoc. [adjβ (+/-SEM): -0.12 (0.06)] p>0.05	-0.35[avg] log ng/mL (serum)	included	NA	insulin	PFCs
Lin 2009	cross-sectional	US[NHANES 99-00, 03-04] >20y, ♂♀	969	NA	NA	β-cell funct.	PFNA	no assoc. [adjβ (+/-SEM): -0.04 (0.03)]	-0.21[avg] log ng/mL (serum)	included	NA	insulin	PFCs
Lin 2009	cross-sectional	US[NHANES 99-00, 03-04] 12-20y, ♂♀	474	NA	NA	β-cell funct.	PFOA	no assoc. [adjβ (+/-SEM): 0.08 (0.08)]	1.51[avg] log ng/mL (serum)	included	NA	insulin	PFCs
Lin 2009	cross-sectional	US[NHANES 99-00, 03-04] >20y, ♂♀	969	NA	NA	β-cell funct.	PFOA	(+) assoc. [adjβ (+/-SEM): 0.07 (0.03)] p>0.05	1.48[avg] log ng/mL (serum)	included	NA	insulin	PFCs
Lin 2009	cross-sectional	US[NHANES 99-00, 03-04] >20y, ♂♀	969	NA	NA	β-cell funct.	PFOS	(+) assoc. [adjβ (+/-SEM): 0.15 (0.05)] p>0.01	3.19[avg] log ng/mL (serum)	included	NA	insulin	PFCs
Lin 2009	cross-sectional	US[NHANES 99-00, 03-04] 12-20y, ♂♀	474	NA	NA	β-cell funct.	PFOS	no assoc. [adjβ (+/-SEM): 0.13 (0.09)]	3.11[avg] log ng/mL (serum)	included	NA	insulin	PFCs
Longnecker 2000	cross-sectional	US[AFHS] ORH (1997), 169 ♂	597(1197)	169	61	diabetes	TCDD	1.56 (95%CI: 0.91,2.67) adjOR	≥5.2(Q4) vs <2.8(Q1) ng/kg lip. (serum)	included	61	SR of phys. dx, GTT	dioxins
MacNeil 2009	cross-sectional	US[Wash. Works, WV] C8 Health, >20y, ♂♀	13,141(54,468)	1055	189	diabetes	PFOA	0.72 (95%CI 0.52,1) adjOR	>191.2 vs <7.9 ng/mL (serum)	included	189	validated	PFCs
MacNeil 2009	cross-sectional	US[Wash. Works, WV] C8 Health, >20y, ♂♀	21,642(54,468)	NA	NA	FBG	PFOA	no assoc. [adjβ: -0.005, p=0.29]	>191.2 vs <7.9 ng/mL (serum)	included	NA	log FBG	PFCs
Melzer 2010	cross-sectional	US[NHANES 99/00, 03/04, 05/06] 12-20y, ♂♀	2072(3964)	459	63	diabetes	PFOA	0.69 (95%CI: 0.41,1.16) adjOR	5.7-123(Q4 range) vs 0.1-3.6(Q1 range) ng/mL (serum)	included	63	SR	PFCs
Melzer 2010	cross-sectional	US[NHANES 99/00, 03/04, 05/06] 12-20y, ♂♀	2036(3964)	459	115	diabetes	PFOS	0.87 (95%CI: 0.57,1.31) adjOR	29.9-435(Q4 range) vs 0.14-18(Q1 range) ng/mL (serum)	included	115	SR	PFCs
Melzer 2010	cross-sectional	US[NHANES 03-04, 05-06] 18-74y, ♂♀	2947	277	NA	diabetes	BPA	1.24 (95%CI: 1.1,1.4) adjOR per 1-SD ↑ BPA	1.79-2.49[GM range] ng/ml (urine)	included	NA	SR phys. dx	BPA
Melzer 2010	cross-sectional	US[NHANES 03-04] 18-74y, ♂♀	1456	136	NA	diabetes	BPA	1.40 (95%CI: 1.25,1.56) adjOR per 1-SD ↑ BPA	2.49 GM[95% CI:2.20-2.83] ng/ml (urine)	included	NA	SR phys. dx	BPA
Melzer 2010	cross-sectional	US[NHANES 05-06] 18-74y, ♂♀	1491	141	NA	diabetes	BPA	1.02 (95%CI: 0.76,1.38) adjOR per 1-SD ↑ BPA	1.79 GM [95% CI:1.64-1.96] ng/ml (urine)	included	NA	SR phys. dx	BPA
Michalek 1999	retrospective	US[AFHS] ORH, non-diab., ♂	1756	NA	NA	FG	TCDD	↔ "high" vs. ref.	45.8 vs 3.9 pg/g lip. (serum)	included	NA	2hr glucose	dioxins
Michalek 1999	retrospective	US[AFHS] ORH. diab., ♂	236	NA	NA	FG	TCDD	↑"high" vs. ref., p=0.03	45.8 vs 3.9 pg/g lip. (serum)	included	NA	2hr glucose	dioxins
Michalek 1999	retrospective	US[AFHS] ORH. diab., ♂	236	NA	NA	insulin	TCDD	↔ "high" vs. ref., p=0.21	45.8 vs 3.9 pg/g lip. (serum)	included	NA	validated SR	dioxins
Michalek 1999	retrospective	US[AFHS] ORH, non-diab., ♂	1756	NA	NA	insulin	TCDD	↑"high" vs. ref., p=0.004	45.8 vs 3.9 pg/g lip. (serum)	included	NA	validated SR	dioxins
Michalek 2008	retrospective	US[AFHS] ORH, 1,020 ♂	2469	439	180	diabetes	TCDD	1.2, p=0.16 RR	AFHS vs other SE Asia	included	180	phys. dx, 2hr glucose	dioxins
Michalek 2008	retrospective	US[AFHS] ORH, 1,020 ♂	2469	439	229	diabetes	TCDD	1.39 (95%CI: 1.21,1.58) HR	pre-1969 vs ≥ 90d spray	included	229	phys. dx, 2hr glucose	dioxins
Nelson 2010	cross-sectional	US[NHANES 03-04] >20y, ♂♀	524(860)	NA	NA	log-HOMA	PFHxS	0.05 (95%CI: -0.18,0.29) adjOR	2.6(0.2-27.1)[avg(range)] μg/L (serum)	included	NA	(FIxFG)/22.5	PFCs
Nelson 2010	cross-sectional	US[NHANES 03-04] >20y, ♂♀	524(860)	NA	NA	log-HOMA	PFNA	0.18 (95%CI: -0.06,0.42) adjOR	1.3(0.1-10.3)[avg(range)] μg/L (serum)	included	NA	(FIxFG)/22.5	PFCs
Nelson 2010	cross-sectional	US[NHANES 03-04] >20y, ♂♀	524(860)	NA	NA	log-HOMA	PFOA	0.15 (95%CI: -0.14,0.44) adjOR	4.6(0.1-37.3)[avg(range)] μg/L (serum)	included	NA	(FIxFG)/22.5	PFCs
Nelson 2010	cross-sectional	US[NHANES 03-04] >20y, ♂♀	524(860)	NA	NA	log-HOMA	PFOS	0.12 (95%CI: -0.17,0.42) adjOR	25.3(1.4-392)[avg(range)] μg/L (serum)	included	NA	(FIxFG)/22.5	PFCs
Ott 1994	cross-sectional	Germany[BASF plant] workers, 138 ♂>>♀	6609	NA	NA	FG	TCDD	(+) assoc. w/FBG, p=0.062	workers w/accid. exp vs ref, current TCDD	included	NA	FBG	dioxins
Ott 1996	cross-sectional	Germany[BASF plant] production workers, 42 ♂	83	NA	NA	FG	TCDD	↔ FG between groups	workers vs ref	included	NA	FBG	dioxins
Park 2010	case-control	S. Korea[Uljin] ≥40y, ♂♀	70(100)	50	13	met.synd.	DDE, -o,p'	0.4 (95%CI: 0.1,1.6) adjOR	2.0(med, T3) vs 0.2(med, T1) ng/g lip (serum)	included	13	WC, TG, HDL, BP, FBG	DDT/DDE
Park 2010	case-control	S. Korea[Uljin] ≥40y, ♂♀	69(100)	50	19	met.synd.	DDE, -p,p’	0.6 (95%CI: 0.2,2.3) adjOR	723.8(med, T3) vs 161(med, T1) ng/g lip (serum)	included	19	WC, TG, HDL, BP, FBG	DDT/DDE
Park 2010	case-control	S. Korea[Uljin] ≥40y, ♂♀	72(100)	50	20	met.synd.	DDT, -p,p’	1.4 (95%CI: 0.3,5.9) adjOR	33.6(med, T3) vs 10.7(med, T1) ng/g lip (serum)	included	20	WC, TG, HDL, BP, FBG	DDT/DDE
Park 2010	case-control	S. Korea[Uljin] ≥40y, ♂♀	74(100)	50	15	met.synd.	HCB	0.6 (95%CI: 0.2,2.6) adjOR	31.1(med, T3) vs 13.3(med, T1) ng/g lip (serum)	included	15	WC, TG, HDL, BP, FBG	pesticides, organochlorine
Park 2010	case-control	S. Korea[Uljin] ≥40y, ♂♀	66(100)	50	27	met.synd.	heptachlor epoxide	4.6 (95%CI: 0.9,23.5) adjOR	12.7(med, T3) vs 3.0(med, T1) ng/g lip (serum)	included	27	WC, TG, HDL, BP, FBG	pesticides, organochlorine
Park 2010	case-control	S. Korea[Uljin] ≥40y, ♂♀	71(100)	50	19	met.synd.	oxychlordane	0.8 (95%CI: 0.2,3.6) adjOR	12.6(med, T3) vs 4.4(med, T1) ng/g lip (serum)	included	19	WC, TG, HDL, BP, FBG	pesticides, organochlorine
Park 2010	case-control	S. Korea[Uljin] ≥40y, ♂♀	68(100)	50	20	met.synd.	trans-nonachlor	0.8 (95%CI: 0.2,3.5) adjOR	37.2(med, T3) vs 9.6(med, T1) ng/g lip (serum)	included	20	WC, TG, HDL, BP, FBG	pesticides, organochlorine
Park 2010	case-control	S. Korea[Uljin] ≥40y, ♂♀	66(100)	50	26	met.synd.	βHCH	1.6 (95%CI: 0.4,7.1) adjOR	66.8(med, T3) vs 21.4(med, T1) ng/g lip (serum)	included	26	WC, TG, HDL, BP, FBG	pesticides, organochlorine
Patel 2010	cross-sectional	US[NHANES 99-04] ♂♀	2591	165	NA	diabetes	PCB170	2.2 (95%CI: 1.6,3.2) adjOR per 1 SD	0.02-0.13["lo-hi" range] ng/g (serum)	included	NA	FBG	PCBs
Patel 2010	cross-sectional	US[NHANES 99-04] ♂♀	2545	178	NA	diabetes	heptachlor epoxide	1.7 (95%CI: 1.3,2.1) adjOR per 1 SD	0.02-0.08["lo-hi" range] ng/g (serum)	included	NA	FBG	pesticides, organochlorine
Rignell-Hydbom 2007	cross-sectional	Sweden[east/west coast] fisherman's wives, ♀	543	15(28%)	7	T2D	PCB153	1.4 (95%CI: 0.8,2.5) adjOR per 100 ng/g ↑	240(93,970)[med(5th-95th), cases] ng/g lip. (serum)	included	7	SR	PCBs
Rignell-Hydbom 2007	cross-sectional	Sweden[east/west coast] fisherman's wives, ♀	543	15(28%)	8	T2D	DDE, -p,p’	1.3 (95%CI: 1.1,1.5) adjOR per 100 ng/g ↑	110(56,250)[med(5th-95th), cases] ng/g lip. (serum)	included	8	SR	DDT/DDE
Rignell-Hydbom 2009	nested case-control	Sweden[Lund] WHILA, ♀	78(742)	371	NR	diabetes	DDE, -p,p’	5.5 (95%CI: 1.2,25) adjOR	>4,600 vs ≤4,600 pg/ml (serum)	included	NR	OGTT	DDT/DDE
Rignell-Hydbom 2009	nested case-control	Sweden[Lund] WHILA, ♀	78(742)	371	NR	diabetes	PCB153	1.6 (95%CI: 0.61,4) adjOR	>1,790 vs ≤1,790 pg/ml (serum)	included	NR	OGTT	PCBs
Rignell-Hydbom 2010	nested case-control	Sweden[Malmö biobank] children, ♂♀	300	150	NR	T1D	PCB153, maternal	0.64 (95%CI: 0.32,1.29) adjOR	>3.4 vs <1.9 pg/ml (serum, mater.)	included	NR	phys. dx, registry	PCBs
Rignell-Hydbom 2010	nested case-control	Sweden[Malmö biobank] children, ♂♀	300	150	NR	T1D	DDE, -p,p’ (mat.)	0.64 (95%CI: 0.28,1.46) adjOR	>16.8 vs <5.8 pg/ml (serum, mater.)	included	NR	phys. dx, registry	DDT/DDE
Rylander 2005	cross-sectional	Sweden[nat'l registry] fisherman's wives, ♀	184(380)	10(54%)	8	diabetes	DDE, -p,p’	1.05 (95%CI: 1.01,1.10) adjOR per 100 ng/g ↑	990(300-5,300)[med(5th-95th), cases] ng/g lip. (serum)	included	8	SR	DDT/DDE
Rylander 2005	cross-sectional	Sweden[nat'l registry] fisherman, ♂	196(380)	12(61%)	3	diabetes	DDE, -p,p’	1.05 (95%CI: 0.98,1.11) adjOR per 100 ng/g ↑	1100(390-2,400)[med(5th-95th), cases] ng/g lip. (serum)	included	3	SR	DDT/DDE
Rylander 2005	cross-sectional	Sweden[nat'l registry] fisherman, ♂	196(380)	12(61%)	6	diabetes	PCB153	1.20 (95%CI: 1.04,1.39) adjOR per 100 ng/g ↑	560(360-1,600)[med(5th-95th), cases] ng/g lip. (serum)	included	6	SR	PCBs
Rylander 2005	cross-sectional	Sweden[nat'l registry] fisherman's wives, ♀	184(380)	10(54%)	7	diabetes	PCB153	1.06 (95%CI: 0.75,1.5) adjOR per 100 ng/g ↑	230(110-810)[med(5th-95th), cases] ng/g lip. (serum)	included	7	SR	PCBs
Son 2010	cross-sectional	S. Korea [Uljin] ≥40y, ♂♀	59(80)	40	27	diabetes	HCB	6.1 (95%CI: 1,36.6) adjOR	27.3(med, T3) vs 9.4(med, T1) ng/g lip (serum)	included	27	FBG, meds	pesticides, organochlorine
Son 2010	cross-sectional	S. Korea [Uljin] ≥40y, ♂♀	62(80)	40	31	diabetes	heptachlor epoxide	3.1 (95%CI: 0.8,12.1) adjOR	12.2(med, T3) vs 2.9(med, T1) ng/g lip (serum)	included	31	FBG, meds	pesticides, organochlorine
Son 2010	cross-sectional	S. Korea [Uljin] ≥40y, ♂♀	65(80)	40	22	diabetes	mirex	3.7 (95%CI: 0.9,15.8) adjOR	4.5(med, T3) vs 1.0(med, T1) ng/g lip (serum)	included	22	FBG, meds	pesticides, organochlorine
Son 2010	cross-sectional	S. Korea [Uljin] ≥40y, ♂♀	47(80)	40	18	diabetes	oxychlordane	35.7 (95%CI: 1.5,846.3) adjOR	7.1(med, T2) vs 2.2(med, T1) ng/g lip (serum)	included	18	FBG, meds	pesticides, organochlorine
Son 2010	cross-sectional	S. Korea [Uljin] ≥40y, ♂♀	54(80)	40	25	diabetes	DDE, -p,p’	12.7 (95%CI: 1.9,83.7) adjOR	667.4(med, T3) vs 162.2(med, T1) ng/g lip (serum)	included	25	FBG, meds	DDT/DDE
Son 2010	cross-sectional	S. Korea [Uljin] ≥40y, ♂♀	55(80)	40	21	diabetes	DDD, -p,p’	3.6 (95%CI: 0.8,16.3) adjOR	8.4(med, T3) vs 2.7(med, T1) ng/g lip (serum)	included	21	FBG, meds	DDT/DDE
Son 2010	cross-sectional	S. Korea [Uljin] ≥40y, ♂♀	54(80)	40	23	diabetes	DDT, -o,p'	12.3 (95%CI: 1.3,113.2) adjOR	5.4(med, T3) vs 0.9(med, T1) ng/g lip (serum)	included	23	FBG, meds	DDT/DDE
Son 2010	cross-sectional	S. Korea [Uljin] ≥40y, ♂♀	58(80)	40	24	diabetes	DDT, -p,p’	10.6 (95%CI: 1.3,84.9) adjOR	36.2(med, T3) vs 12.1(med, T1) ng/g lip (serum)	included	24	FBG, meds	DDT/DDE
Son 2010	cross-sectional	S. Korea [Uljin] ≥40y, ♂♀	51(80)	40	22	diabetes	trans-nonachlor	8.1 (95%CI: 1.2,53.5) adjOR	33.1(med, T3) vs 8.4(med, T1) ng/g lip (serum)	included	22	FBG, meds	pesticides, organochlorine
Son 2010	cross-sectional	S. Korea [Uljin] ≥40y, ♂♀	53(80)	40	25	diabetes	βHCH	8.2 (95%CI: 1.3,53.4) adjOR	68.6(med, T3) vs 20.9(med, T1) ng/g lip (serum)	included	25	FBG, meds	pesticides, organochlorine
Steenland 2001	retrospective	US[multi-site] NIOSH chemical workers, 267 ♂	259(494)	51	NR	diabetes	TCDD	1.22 (95%CI: 0.65,2.29) adjOR	"exposed" vs "non-exposed"	included	NR	phys. Dx, OGTT, FBG	dioxins
Steenland 2001	retrospective	US[multi-site] NIOSH(267) + ORH(990), ♂	2759	366	NR	diabetes	TCDD	1.17 (95%CI: 0.92,1.48) adjOR	"exposed" vs "non-exposed"	included	NR	phys. Dx, OGTT, FBG	dioxins
Steenland 2001	retrospective	US[AF veterans] ORH, 990 ♂	2265	315	NR	diabetes	Agent Orange	1.18 (95%CI: 0.92,1.52) adjOR	"exposed" vs "non-exposed"	included	NR	phys. Dx, OGTT, FBG	Agent Orange
Sweeny 1997	cross-sectional	US[Newark,NJ&Verona,MO] workers, 281 ♂>>♀	541	NR	NR	diabetes	TCDD	1.12 adjOR, p=0.003	220 vs 7 pg/g lip. (serum)	included	NR	SR, med exam, FBG	dioxins
Turyk 2009a	prospective	US[Great Lakes] fish eaters, ♂♀	347(471)	36	19	diabetes	PCB118	1.3 (95%CI: 0.5,5) IRR	0.3-4.6(T3) vs <2.2(T1) ng/g wwt. (serum)	included	19	SR	PCBs
Turyk 2009a	prospective	US[Great Lakes] fish eaters, ♂♀	315(471)	36	12	diabetes	DDE	5.5 (95%CI: 1.2,25.1) IRR	2.3-5.3(T2) vs <2.2 (T1) ng/g wwt. (serum)	included	12	SR	DDT/DDE
Turyk 2009a	prospective	US[Great Lakes] fish eaters, ♂♀	314(471)	36	15	diabetes	PCBs	1.8 (95%CI: 0.6,5) IRR	4.3-29.8(T3) vs <1.6(T1) ng/g wwt. (serum)	included	15	SR	PCBs
Turyk 2009a	prospective	US[Great Lakes] fish eaters, ♂♀	311(471)	36	15	diabetes	sport fish consumption (years)	0.9 (95%CI: 0.4,2.3) IRR	36-65 vs 0-15 y	included	15	SR	POPs
Turyk 2009b	cross-sectional	US[Great Lakes] fish eaters, ♂♀	503	85(169%)	NR	diab+ ↑HbA1c	PBDEs	0.9 (95%CI: 0.4,2) adjOR	0.4-10.1(Q4) vs <0.1(Q1) ng/g (serum)	included	NR	SR, HbA1c	brominated
Turyk 2009b	cross-sectional	US[Great Lakes] fish eaters, ♂♀	503	85(169%)	NR	diab+ ↑HbA1c	DDE	3.6 (95%CI: 1.4,9.4) adjOR	4.1-24.0(Q4) vs <1.2(Q1) ng/g (serum)	included	NR	SR	DDT/DDE
Turyk 2009b	cross-sectional	US[Great Lakes] fish eaters, ♂♀	503	85(169%)	NR	diab+ ↑HbA1c	PCBs	1.9 (95%CI: 0.7,5.2) adjOR	3.6-24.4(Q4) vs <0.8(Q1) ng/g (serum)	included	NR	SR, HbA1c	PCBs
Turyk 2009b	cross-sectional	US[Great Lakes] fish eaters, ♂♀	503	85(169%)	NR	diab+ ↑HbA1c	PCBs, dioxin-like	2.1 (95%CI: 1.1,4.2) adjOR	0.3-1.6(T3) vs <LOD(T1) ng/g (serum)	included	NR	SR, HbA1c	PCBs
Turyk 2009b	cross-sectional	US[Great Lakes] fish eaters, ♂♀	503	85(169%)	NR	diab+ ↑HbA1c	sport fish consumption (years)	1.1 (95%CI: 0.5,2.4) adjOR	51-70 vs ≤18 ng/g (serum)	included	NR	SR, HbA1c	POPs
Uemura 2008	cross-sectional	Japan[multi-site] ♂♀	1021(1374)	65(47%)	39(9.8%)	diabetes	dioxins	3.81 (95%CI: 1.56,10.1) adjOR	≥31 vs <20 pg TEQ/g lip. (serum)	included	39(9.8%)	SR, HbA1c	dioxins
Uemura 2008	cross-sectional	Japan[multi-site] ♂♀	1013(1374)	65(47%)	36(11%)	diabetes	PCDD/PCDF	2.21 (95%CI: 1.02,5.04) adjOR	≥18 vs <12 pg TEQ/g lip. (serum)	included	36(11%)	SR, HbA1c	dioxins
Uemura 2008	cross-sectional	Japan[multi-site] ♂♀	1003(1374)	65(47%)	14(4.3%)	diabetes	PCBs, dioxin-like	3.07 (95%CI: 1.16,8.81) adjOR	≥7.60 to <13 vs ≤7.60 pg TEQ/g lip. (serum)	included	14(4.3%)	SR, HbA1c	PCBs
Uemura 2009	cross-sectional	Japan[multi-site] diab. excluded, ♂♀	647(1309)	122	24(7.5%)	met.synd.	PCBs, dioxin-like	3.1 (95%CI: 1.4,7.4) adjOR	≥4.28 to <7.4(Q2) vs <4.28(Q1) pg TEQ/g lip. (serum)	included	24(7.5%)	WC, TG, HDL, BP, FBG	PCBs
Uemura 2009	cross-sectional	Japan[multi-site] diab. excluded, ♂♀	669(1309)	122	51(14.8%)	met.synd.	PCDDs	3.4 (95%CI: 1.6,7.6) adjOR	≥11.00(Q4) vs <4.49(Q1) pg TEQ/g lip. (serum)	included	51(14.8%)	WC, TG, HDL, BP, FBG	dioxins
Uemura 2009	cross-sectional	Japan[multi-site] diab. excluded, ♂♀	652(1309)	122	31(9.5%)	met.synd.	PCDFs	3.5 (95%CI: 1.6,8.2) adjOR	≥2.83 to <4.4(Q2) vs <2.83(Q1) pg TEQ/g lip. (serum)	included	31(9.5%)	WC, TG, HDL, BP, FBG	dioxins
Uemura 2009	cross-sectional	Japan[multi-site] diab. excluded, ♂♀	648(1309)	122	35(10.1%)	met.synd.	total TEQ	3.2 (95%CI: 1.4,7.6) adjOR	≥19 to <30(Q3) vs <12(Q1) pg TEQ/g lip. (serum)	included	35(10.1%)	WC, TG, HDL, BP, FBG	dioxins
Ukropec 2010	cross-sectional	Slovakia [eastern, "polluted"] ≥21y, ♂♀	819(2047)	1269	267	pre-diab+diab.	DDT, -p,p’	1.73 (95%CI: 1.27,2.36) adjOR	39-60(Q3) vs 4-26(Q1) ng/g lip. (serum)	included	267	FBG, 2hr glucose	DDT/DDE
Ukropec 2010	cross-sectional	Slovakia [eastern, "polluted"] ≥21y, ♂♀	819(2047)	1269	290	pre-diab+diab.	HCB	1.62 (95%CI: 1.07,2.46) adjOR	838-1,364(Q4) vs 21-214(Q1) ng/g lip. (serum)	included	290	FBG, 2hr glucose	pesticides, organochlorine
Ukropec 2010	cross-sectional	Slovakia [eastern, "polluted"] ≥21y, ♂♀	819(2047)	1269	257	pre-diab+diab.	PCBs	1.52 (95%CI: 1.11,2.09) adjOR	904-1,341(Q3) vs 148-627(Q1) ng/g lip. (serum)	included	257	FBG, 2hr glucose	PCBs
Ukropec 2010	cross-sectional	Slovakia [eastern, "polluted"] ≥21y, ♂♀	818(2047)	1269	307	pre-diab+diab.	POPs	1.75 (95%CI: 1.41,2.16) adjOR	Q2 vs Q1 ng/g lip. (serum)	included	307	FBG, 2hr glucose	PCBs
Ukropec 2010	cross-sectional	Slovakia [eastern, "polluted"] ≥21y, ♂♀	819(2047)	1269	326	pre-diab+diab.	βHCH	1.97 (95%CI: 1.28,3.04) adjOR	83-781(Q5) vs 3-23(Q1) ng/g lip. (serum)	included	326	FBG, 2hr glucose	pesticides, organochlorine
Ukropec 2010	cross-sectional	Slovakia [eastern, "polluted"] ≥21y, ♂♀	819(2047)	296	102	diabetes	HCB	1.25 (95%CI: 0.64,2.43) adjOR	1,364-17,927(Q5) vs 21-214(Q1) ng/g lip. (serum)	included	102	FBG, 2hr glucose	pesticides, organochlorine
Ukropec 2010	cross-sectional	Slovakia [eastern, "polluted"] ≥21y, ♂♀	819(2047)	296	114	diabetes	βHCH	1.08 (95%CI: 0.59,1.97) adjOR	83-781(Q5) vs 3-23(Q1) ng/g lip. (serum) serum	included	114	FBG, 2hr glucose	pesticides, organochlorine
Ukropec 2010	cross-sectional	Slovakia [eastern, "polluted"] ≥21y, ♂♀	818(2047)	296	119	diabetes	organochlorine POPs (19)	2.37 (95%CI: 1.27,4.39) adjOR	Q5 vs Q1 ng/g lip. (serum)	included	119	FBG, 2hr glucose	PCBs
Ukropec 2010	cross-sectional	Slovakia [eastern, "polluted"] ≥21y, ♂♀	819(2047)	296	102	diabetes	DDE, -p,p’	1.94 (95%CI: 1.11,3.78) adjOR	3,605-22,328(Q5) vs 54-821(Q1) ng/g lip. (serum)	included	102	FBG, 2hr glucose	DDT/DDE
Ukropec 2010	cross-sectional	Slovakia [eastern, "polluted"] ≥21y, ♂♀	819(2047)	296	56	diabetes	DDT, -p,p’	1.84 (95%CI: 1.03,2.27) adjOR	39-60(Q3) vs 4-26(Q1) ng/g lip. (serum)	included	56	FBG, 2hr glucose	DDT/DDE
Ukropec 2010	cross-sectional	Slovakia [eastern, "polluted"] ≥21y, ♂♀	818(2047)	296	68	diabetes	PCBs	1.77 (95%CI: 1.05,3.02) adjOR	1,341-2,330(Q4) vs 148-627(Q1) ng/g lip. (serum)	included	68	FBG, 2hr glucose	PCBs
Ukropec 2010	cross-sectional	Slovakia [eastern, "polluted"] ≥21y, ♂♀	819(2047)	1269	265	pre-diab+diab.	DDE, -p,p’	1.66 (95%CI: 1.21,2.28) adjOR	1,410-2,224(Q3) vs 54-821(Q1) ng/g lip. (serum)	included	265	FBG, 2hr glucose	DDT/DDE
Vasiliu 2006	prospective	US[MI] PBB cohort, ♀	374(696)	91	11	diabetes	PBBs	1.52 (95%CI: 0.74,3.14) IDR	>7 vs ≤1.0 ng/mL (serum)	included	11	SR	brominated
Vasiliu 2006	prospective	US[MI] PBB cohort, ♂	307(688)	89	27	diabetes	PBBs	0.50 (95%CI: 0.23,1.12) IDR	>7 vs ≤1.0 ng/mL (serum)	included	27	SR	brominated
Vasiliu 2006	prospective	US[MI] PBB cohort, ♀	459(696)	91	22	diabetes	PCBs	2.04 (95%CI: 1.10,3.78) IDR	5.1-7.0 vs ≤5.0 ng/mL (serum)	included	22	SR	PCBs
Vasiliu 2006	prospective	US[MI] PBB cohort, ♂	360(688)	89	35	diabetes	PCBs	1.74 (95%CI: 0.91,3.34) IDR	>10 vs ≤5.0 ng/mL (serum)	included	35	SR	PCBs
Wang 2008	nested case-control	Taiwan [Yucheng] ≥30y, ♀	244(441)	25	14	T2D	PCBs	5.5 (95%CI: 2.3,13.4) adjOR	121.4 vs 72.6 ppb (serum)	included	14	SR	PCBs
Wang 2008	nested case-control	Taiwan [Yucheng] ≥30y, ♂	167(307)	23	12	T2D	PCBs	1.7 (95%CI: 0.7,4.6) adjOR	99.4 vs 53.9 ppb (serum)	included	12	SR	PCBs

## Sheet: Table S2
Reference	Study Design	Study Population	N Analysis (Total)	Cases (Prev)	Exposed Cases	Health Outcome	Chemical	Risk Estimate (95% CI)	Exposure Comparison	Included/Excluded at Jan2011 Workshop	Exposed Cases	Diagnostic	Chemical Class
ADVA 2005a	retrospective	Australia[nat'l.] Viet. vets, ♂	6,166 deaths(59,179)		55 deaths	diabetes	Agent Orange	0.52 (95%CI: 0.38,0.66) SMR	vets vs Aust. pop	excluded (quality)	55 deaths	death certificate	Agent Orange
ADVA 2005b	retrospective	Australia[nat'l.] Viet. vets, ♂	1,052 deaths (59,179)		6 deaths	diabetes	Agent Orange	0.3 (95%CI: 0.1,0.7) SMR	deployed vs non-deployed	excluded (quality)	6 deaths	death certificate	Agent Orange
Airaksinen 2011	cross-sectional	Finland[Helsinki] 57-70y , ♂♀	1988	308(15.5%)	41	T2D	DDE, -p,p’	1.75 (95%CI: 0.96,3.19) adjOR	1500(≥90th) vs 120(<10th) ng/g lip. (serum)	excluded (new)	41	OGTT	DDT/DDE
Airaksinen 2011	cross-sectional	Finland[Helsinki] 57-70y , ♂♀	398(1988)	308(15.5%)	40	T2D	oxychlordane	2.08 (95%CI: 1.18,3.69) adjOR	23(≥90th) vs 5.4(<10th) ng/g lip. (serum)	excluded (new)	40	OGTT	pesticides, organochlorine
Airaksinen 2011	cross-sectional	Finland[Helsinki] 57-70y , ♂♀	1988	308(15.5%)	19	T2D	PBDE153	0.68 (95%CI: 0.36,1.28) adjOR	5.6(≥90th) vs 0.71(<10th) ng/g lip. (serum)	excluded (new)	19	OGTT	brominated
Airaksinen 2011	cross-sectional	Finland[Helsinki] 57-70y , ♂♀	1988	308(15.5%)	33	T2D	PBDE47	1.24 (95%CI: 0.69,2.23) adjOR	21(≥90th) vs 0.11(<10th) ng/g lip. (serum)	excluded (new)	33	OGTT	brominated
Airaksinen 2011	cross-sectional	Finland[Helsinki] 57-70y , ♂♀	1988	308(15.5%)	43	T2D	trans-nonachlor	2.24 (95%CI: 1.25,4.03) adjOR	65(≥90th) vs 11(<10th) ng/g lip. (serum)	excluded (new)	43	OGTT	pesticides, organochlorine
Airaksinen 2011	cross-sectional	Finland[Helsinki] 57-70y , ♂♀	1988	308(15.5%)	38	T2D	PCB153	1.64 (95%CI: 0.92,2.93) adjOR	590(≥90th) vs 140(<10th) ng/g lip. (serum)	excluded (new)	38	OGTT	PCBs
Alexander 2003	retrospective	US[Decatur, AL] 3M POSF plant, ♂♀	65 deaths (2,083)		14 deaths	diabetes	PFOS	0.56 (95%CI: 0.31,0.95) SMR	ever empl high exp. job vs state	excluded (quality)	14 deaths	death certificate	PFCs
Anderson-Mahoney 2008	cross-sectional	US[Wood County, WV] PFOA drink.water plaintiffs, ♂♀	566	NR	NR	diabetes	PFOA	1.54 (95%CI: 1.16,2.05) SPR	exp. community vs NHANES	excluded (quality)	NR	SR	PFCs
Bertazzi 2001	prospective	Italy[Seveso] residents ZoneA+B, 3,338 ♀	122113		20 deaths	diabetes	TCDD	1.7 (95%CI: 0.1,2.7) rate ratio	Zone A+B vs ref	excluded (quality)	20 deaths	death certificate	dioxins
Bertazzi 2001	prospective	Italy[Seveso] residents ZoneA+B, 3,407 ♂	117377		6 deaths	diabetes	TCDD	0.8 (95%CI: 0.3,1.7) rate ratio	Zone A+B vs ref	excluded (quality)	6 deaths	death certificate	dioxins
Calvert 1999	cross-sectional	US[Newark, NJ/Verona, MO] workers, 281 ♂>>♀	537(541)	44	18	diabetes	TCDD	1.49 (95%CI: 0.77,2.91) adjOR	workers (>20) vs ref (<20) pg/g lip. (serum)	excluded (quality)	18	FBG, phys. dx	dioxins
CDC 1988	retrospective	US[Army] Army Vietnam vets, 7,924 ♂	15288	NR	155 (1.9%)	diabetes	Agent Orange	1.2 (NS) adjOR	deployed vs non-deployed	excluded (quality)	155 (1.9%)	SR	Agent Orange
Collins 2009	retrospective	US[Midland, MI] trichlorphenol workers	662 deaths(1,615)		16 deaths	diabetes	TCDD	1.8 (95%CI: 0.6,1.1) SMR	trichlorphenol workers vs US pop.	excluded (quality)	16 deaths	death certificate	dioxins
Consonni 2008	prospective	Italy[Seveso] Zone B, ♂♀	750 deaths		26 deaths	diabetes	TCDD	1.32 (95%CI: 0.89,1.94) rate ratio	94(med. 1976-77) vs ref zone pg/g lip. (serum)	excluded (quality)	26 deaths	death certificate	dioxins
Consonni 2008	prospective	Italy[Seveso] Zone R, ♂♀	5,934 deaths		192 deaths	diabetes	TCDD	1.26 (95%CI: 1.08,1.47) rate ratio	48(med. 1976-77) vs ref zone pg/g lip. (serum)	excluded (quality)	192 deaths	death certificate	dioxins
Consonni 2008	prospective	Italy[Seveso] Zone A, ♂♀	118 deaths		3 deaths	diabetes	TCDD	1.03 (95%CI: 0.33,3.14) rate ratio	447(med. 1976-77) vs ref zone pg/g lip. (serum)	excluded (quality)	3 deaths	death certificate	dioxins
Fierens 2003	cross-sectional	Belgium [multi-site] near waste incin., ♂♀	257	9	NR	diabetes	dioxin/PCDD/Fs, 17	5.07 (95%CI: 1.18,21.7) adjOR	≥90th vs <90th pg TEQ/g fat (serum)	excluded (quality)	NR	SR	PCDD/PCDF
Fierens 2003	cross-sectional	Belgium [multi-site] near waste incin., ♂♀	257	9	NR	diabetes	PCB, coplanar	13.3 (95%CI: 3.31,53.2) adjOR	≥90th vs <90th pg TEQ/g fat (serum)	excluded (quality)	NR	SR	PCBs
Fierens 2003	cross-sectional	Belgium [multi-site] near waste incin., ♂♀	257	9	NR	diabetes	PCBs	7.58 (95%CI: 1.58,36.3) adjOR	≥90th vs <90th ng/g fat (serum)	excluded (quality)	NR	SR	PCBs
Grandjean 2011	cross-sectional	Faroe Islands[residents' registry] 70-74y, ♂♀	712(1,131)	168	NA	T2D	DDE	1.01 (95%CI: 0.87,1.16) adjOR per doubling	2.9(1.7-5.5)[GM(50% range)] μg/g lip. (serum)	excluded (new)	NA	prev. dx, FG, HbA1c	DDT/DDE
Grandjean 2011	cross-sectional	Faroe Islands[residents' registry] 70-74y, ♂♀	712(1,131)	168	NA	T2D	trad. diet	1.14 (95%CI: 0.75,1.74) adjOR	# blubber dinners/month during childhood	excluded (new)	NA	prev. dx, FG, HbA1c	POPs
Grandjean 2011	cross-sectional	Faroe Islands[residents' registry] 70-74y, ♂♀	712(1,131)	168	NA	T2D	PCBs	1.11 (95%CI: 0.91,1.35) adjOR per doubling	8.1(4.7-14)[GM(50% range)] μg/g lip. (serum)	excluded (new)	NA	prev. dx, FG, HbA1c	PCBs
Kim 2003	cross-sectional	Korea[military] Vietnam vets, 1,244 ♂	1398	163	154(12.4%)	diabetes	Agent Orange	2.69 (95%CI: 1.09,6.67) adjOR	Vietnam vs non-Vietnam	excluded (quality)	154(12.4%)	exam	Agent Orange
Lee 2011	prospective	Sweden[Sweden, Uppsala] PIVUS, 70y, ♂♀	725(1,016)	36	11	T2D	DDE, -p,p’	2.1 (95%CI: 0.7,6.3) adjOR	4,040-23,271(Q5) vs 11-902(Q1) pg/ml (serum)	excluded (new)	11	FBG, meds	DDT/DDE
Lee 2011	cross-sectional	Sweden[Sweden, Uppsala] PIVUS, 70y, ♂♀	989(1,016)	112	34	T2D	DDE, -p,p’	1.6 (95%CI: 0.8,3.2) adjOR	4,040-23,271(Q5) vs 11-902(Q1) pg/ml (serum)	excluded (new)	34	FBG, meds	DDT/DDE
Lee 2011	cross-sectional	Sweden[Sweden, Uppsala] PIVUS, 70y, ♂♀	989(1,016)	112	22	T2D	HCB	1.5 (95%CI: 0.7,3.1) adjOR	370-4252(Q5) vs 88-173(Q1) pg/ml (serum)	excluded (new)	22	FBG, meds	pesticides, organochlorine
Lee 2011	prospective	Sweden[Sweden, Uppsala] PIVUS, 70y, ♂♀	725(1,016)	36	11	T2D	HCB	1.1 (95%CI: 0.3,4.2) adjOR	370-4252(Q5) vs 88-173(Q1) pg/ml (serum)	excluded (new)	11	FBG, meds	pesticides, organochlorine
Lee 2011	prospective	Sweden[Sweden, Uppsala] PIVUS, 70y, ♂♀	725(1,016)	36	14	T2D	OC pesticides (3)	3.4 (95%CI: 1,11.7) adjOR	Q5 vs Q1	excluded (new)	14	FBG, meds	pesticides, organochlorine
Lee 2011	cross-sectional	Sweden[Sweden, Uppsala] PIVUS, 70y, ♂♀	989(1.016)	112	32	T2D	OC pesticides (3)	2.5 (95%CI: 1.2,5.2) adjOR	Q5 vs Q1	excluded (new)	32	FBG, meds	pesticides, organochlorine
Lee 2011	cross-sectional	Sweden[Sweden, Uppsala] PIVUS, 70y, ♂♀	989(1.016)	112	27	T2D	PBDE47	1.3 (95%CI: 0.7,2.3) adjOR	22.1-3294(Q5) vs ND(Q1) pg/ml (serum)	excluded (new)	27	FBG, meds	brominated
Lee 2011	prospective	Sweden[Sweden, Uppsala] PIVUS, 70y, ♂♀	725(1,016)	36	7	T2D	PBDE47	1.3 (95%CI: 0.4,3.8) adjOR	22.1-3294(Q5) vs ND(Q1) pg/ml (serum)	excluded (new)	7	FBG, meds	brominated
Lee 2011	cross-sectional	Sweden[Sweden, Uppsala] PIVUS, 70y, ♂♀	989(1,016)	112	32	T2D	trans-nonachlor	2.1 (95%CI: 1,4.3) adjOR	229-852(Q5) vs 13.6-82.8(Q1) pg/ml (serum)	excluded (new)	32	FBG, meds	pesticides, organochlorine
Lee 2011	prospective	Sweden[Sweden, Uppsala] PIVUS, 70y, ♂♀	725(1,016)	36	6	T2D	OCDD	1.2 (95%CI: 0.3,4.2) adjOR	4.7-21.6(Q5) vs ND(Q1) pg/ml (serum)	excluded (new)	6	FBG, meds	dioxins
Lee 2011	cross-sectional	Sweden[Sweden, Uppsala] PIVUS, 70y, ♂♀	989(1.016)	112	22	T2D	OCDD	1 (95%CI: 0.5,1.8) adjOR	4.7-21.6(Q5) vs ND(Q1) pg/ml (serum)	excluded (new)	22	FBG, meds	dioxins
Lee 2011	prospective	Sweden[Sweden, Uppsala] PIVUS, 70y, ♂♀	725(1,016)	36	9	T2D	PCB105	8 (95%CI: 0.9,68.2) adjOR	52.3-376(Q5) vs 5.5-18.8(Q1) pg/ml (serum)	excluded (new)	9	FBG, meds	PCBs
Lee 2011	cross-sectional	Sweden[Sweden, Uppsala] PIVUS, 70y, ♂♀	989(1,016)	112	38	T2D	PCB105	2.5 (95%CI: 1.3,5) adjOR, p-trend=0.01	52.3-376(Q5) vs 5.5-18.8(Q1) pg/ml (serum)	excluded (new)	38	FBG, meds	PCBs
Lee 2011	prospective	Sweden[Sweden, Uppsala] PIVUS, 70y, ♂♀	725(1,016)	36	8	T2D	PCB118	3.6 (95%CI: 0.7,18.8) adjOR	309-1637(Q5) vs 25-125(Q1) pg/ml (serum)	excluded (new)	8	FBG, meds	PCBs
Lee 2011	cross-sectional	Sweden[Sweden, Uppsala] PIVUS, 70y, ♂♀	989(1,016)	112	35	T2D	PCB118	2.9 (95%CI: 1.4,6) adjOR, p-trend=0.01	309-1637(Q5) vs 25-125(Q1) pg/ml (serum)	excluded (new)	35	FBG, meds	PCBs
Lee 2011	prospective	Sweden[Sweden, Uppsala] PIVUS, 70y, ♂♀	725(1,016)	36	8	T2D	PCB138	3.2 (95%CI: 0.8,13.2) adjOR, p-trend=0.01	1206-2739(Q5) vs 107-563(Q1) pg/ml (serum)	excluded (new)	8	FBG, meds	PCBs
Lee 2011	cross-sectional	Sweden[Sweden, Uppsala] PIVUS, 70y, ♂♀	989(1,016)	112	31	T2D	PCB138	2.3 (95%CI: 1.2,4.7) adjOR	1206-2739(Q5) vs 107-563(Q1) pg/ml (serum)	excluded (new)	31	FBG, meds	PCBs
Lee 2011	cross-sectional	Sweden[Sweden, Uppsala] PIVUS, 70y, ♂♀	989(1.016)	112	29	T2D	PCB153	2 (95%CI: 1,3.9) adjOR	1957-4672(Q5) vs 117-1007(Q1) pg/ml (serum)	excluded (new)	29	FBG, meds	PCBs
Lee 2011	prospective	Sweden[Sweden, Uppsala] PIVUS, 70y, ♂♀	725(1,016)	36	7	T2D	PCB153	1.7 (95%CI: 0.5,6.2) adjOR	1957-4672(Q5) vs 117-1007(Q1) pg/ml (serum)	excluded (new)	7	FBG, meds	PCBs
Lee 2011	prospective	Sweden[Sweden, Uppsala] PIVUS, 70y, ♂♀	725(1,016)	36	7	T2D	PCB156	2.6 (95%CI: 0.7,10.3) adjOR	213-536(Q5) vs 12.2-111(Q1) pg/ml (serum)	excluded (new)	7	FBG, meds	PCBs
Lee 2011	cross-sectional	Sweden[Sweden, Uppsala] PIVUS, 70y, ♂♀	989(1,016)	112	23	T2D	PCB156	2 (95%CI: 1,4.2) adjOR	213-536(Q5) vs 12.2-111(Q1) pg/ml (serum)	excluded (new)	23	FBG, meds	PCBs
Lee 2011	prospective	Sweden[Sweden, Uppsala] PIVUS, 70y, ♂♀	725(1,016)	36	8	T2D	PCB157	2.9 (95%CI: 0.8,10.9) adjOR	39.7-239(Q5) vs 5-19.6(Q1) pg/ml (serum)	excluded (new)	8	FBG, meds	PCBs
Lee 2011	cross-sectional	Sweden[Sweden, Uppsala] PIVUS, 70y, ♂♀	989(1,016)	112	25	T2D	PCB157	2.3 (95%CI: 1.1,4.8) adjOR	39.7-239(Q5) vs 5-19.6(Q1) pg/ml (serum)	excluded (new)	25	FBG, meds	PCBs
Lee 2011	prospective	Sweden[Sweden, Uppsala] PIVUS, 70y, ♂♀	725(1,016)	36	6	T2D	PCB170	3.6 (95%CI: 0.8,16.8) adjOR	670-1852(Q5) vs 364-454(Q1) pg/ml (serum)	excluded (new)	6	FBG, meds	PCBs
Lee 2011	cross-sectional	Sweden[Sweden, Uppsala] PIVUS, 70y, ♂♀	989(1,016)	112	23	T2D	PCB170	2.4 (95%CI: 1.1,5.2) adjOR	670-1852(Q5) vs 364-454(Q1) pg/ml (serum)	excluded (new)	23	FBG, meds	PCBs
Lee 2011	prospective	Sweden[Sweden, Uppsala] PIVUS, 70y, ♂♀	725(1,016)	36	9	T2D	PCB180	4.6 (95%CI: 1.1,18.8) adjOR	1279-1584(Q4) vs 153-858(Q1) pg/ml (serum)	excluded (new)	9	FBG, meds	PCBs
Lee 2011	cross-sectional	Sweden[Sweden, Uppsala] PIVUS, 70y, ♂♀	989(1.016)	112	26	T2D	PCB180	2.8 (95%CI: 1.3,5.9) adjOR	1585-7865(Q6) vs 153-858(Q1) pg/ml (serum)	excluded (new)	26	FBG, meds	PCBs
Lee 2011	prospective	Sweden[Sweden, Uppsala] PIVUS, 70y, ♂♀	725(1,016)	36	7	T2D	PCB189	2.8 (95%CI: 0.7,11.2) adjOR	27.5-1060(Q5) vs 2.0-13.4(Q1) pg/ml (serum)	excluded (new)	7	FBG, meds	PCBs
Lee 2011	cross-sectional	Sweden[Sweden, Uppsala] PIVUS, 70y, ♂♀	989(1,016)	112	26	T2D	PCB189	1.9 (95%CI: 1,3.9) adjOR	27.5-1060(Q5) vs 2.0-13.4(Q1) pg/ml (serum)	excluded (new)	26	FBG, meds	PCBs
Lee 2011	prospective	Sweden[Sweden, Uppsala] PIVUS, 70y, ♂♀	725(1,016)	36	11	T2D	PCB194	6 (95%CI: 1.6,22.9) adjOR, p-trend<0.01	173-676(Q5) vs 4.0-80.6(Q1) pg/ml (serum)	excluded (new)	11	FBG, meds	PCBs
Lee 2011	cross-sectional	Sweden[Sweden, Uppsala] PIVUS, 70y, ♂♀	989(1,016)	112	26	T2D	PCB194	1.9 (95%CI: 0.9,3.8) adjOR	173-676(Q5) vs 4.0-80.6(Q1) pg/ml (serum)	excluded (new)	26	FBG, meds	PCBs
Lee 2011	prospective	Sweden[Sweden, Uppsala] PIVUS, 70y, ♂♀	725(1,016)	36	10	T2D	PCB206	5.5 (95%CI: 1.4,21.9) adjOR	30.1-37.2(Q4) vs 2.3-19(Q1) pg/ml (serum)	excluded (new)	10	FBG, meds	PCBs
Lee 2011	cross-sectional	Sweden[Sweden, Uppsala] PIVUS, 70y, ♂♀	989(1,016)	112	26	T2D	PCB206	1.5 (95%CI: 0.8,3.0) adjOR	37.3-141(Q5) vs 2.3-19(Q1) pg/ml (serum)	excluded (new)	26	FBG, meds	PCBs
Lee 2011	prospective	Sweden[Sweden, Uppsala] PIVUS, 70y, ♂♀	725(1,016)	36	8	T2D	PCB209	6.2 (95%CI: 1.2,33) adjOR	37.3-161(Q5) vs 1.8-17.8(Q1) pg/ml (serum)	excluded (new)	8	FBG, meds	PCBs
Lee 2011	cross-sectional	Sweden[Sweden, Uppsala] PIVUS, 70y, ♂♀	989(1,016)	112	24	T2D	PCB209	1.4 (95%CI: 0.7,2.8) adjOR	37.3-161(Q5) vs 1.8-17.8(Q1) pg/ml (serum)	excluded (new)	24	FBG, meds	PCBs
Lee 2011	prospective	Sweden[Sweden, Uppsala] PIVUS, 70y, ♂♀	725(1,016)	36	8	T2D	PCB74	8.5 (95%CI: 1.0,71.8) adjOR	78.7-105(Q3) vs 8.6-57.4(Q1) pg/ml (serum)	excluded (new)	8	FBG, meds	PCBs
Lee 2011	cross-sectional	Sweden[Sweden, Uppsala] PIVUS, 70y, ♂♀	989(1,016)	112	28	T2D	PCB74	1.8 (95%CI: 0.9,3.7) adjOR	139-418(Q5) vs 8.6-57.4(Q1) pg/ml (serum)	excluded (new)	28	FBG, meds	PCBs
Lee 2011	prospective	Sweden[Sweden, Uppsala] PIVUS, 70y, ♂♀	725(1,016)	36	14	T2D	PCB99	3.3 (95%CI: 0.6,17.3) adjOR, p-trend=0.04	144-882(Q5) vs 9.0-55.8(Q1) pg/ml (serum)	excluded (new)	14	FBG, meds	PCBs
Lee 2011	cross-sectional	Sweden[Sweden, Uppsala] PIVUS, 70y, ♂♀	989(1,016)	112	31	T2D	PCB99	1.7 (95%CI: 0.9,3.2) adjOR	144-882(Q5) vs 9.0-55.8(Q1) pg/ml (serum)	excluded (new)	31	FBG, meds	PCBs
Lee 2011	prospective	Sweden[Sweden, Uppsala] PIVUS, 70y, ♂♀	725(1,016)	36	7	T2D	PCBs	5.1 (95%CI: 1.0,26) adjOR, p-trend<0.01	Q3 vs Q1 pg/ml (serum)	excluded (new)	7	FBG, meds	PCBs
Lee 2011	cross-sectional	Sweden[Sweden, Uppsala] PIVUS, 70y, ♂♀	989(1,016)	112	28	T2D	PCBs	2.1 (95%CI: 1.1,4.4) adjOR	Q5 vs Q1	excluded (new)	28	FBG, meds	PCBs
Lee 2011	prospective	Sweden[Sweden, Uppsala] PIVUS, 70y, ♂♀	725(1,016)	36	8	T2D	trans-nonachlor	1.8 (95%CI: 0.5,6.8) adjOR, p-trend=0.03	229-852(Q5) vs 13.6-82.8(Q1) pg/ml (serum)	excluded (new)	8	FBG, meds	pesticides, organochlorine
Leonard 2008	retrospective	US[Wash. Works, WV] DuPont plant, ♂♀	773 deaths(6,027)		22 deaths	diabetes	PFOA	1.969 (95%CI: 1.234,2.981) SMR	plant workers vs DuPont Reg.1	excluded (quality)	22 deaths	death certificate	PFCs
Leonard 2008	retrospective	US[Wash. Works, WV] DuPont plant, ♂♀	773 deaths(6,027)		22 deaths	diabetes	PFOA	0.699 (95%CI: 0.438,1.058) SMR	plant workers vs state	excluded (quality)	22 deaths	death certificate	PFCs
Longnecker 2001	cross-sectional	US[multi-site] CPP preg., ♀	1,248(2,245)	44	13	diabetes	PCBs	5.1 (95%CI: 1.9,13.8) adjOR	≥5.0 vs <2.5 μg/L (serum)	excluded (quality)	13	SR	PCBs
Lundin 2009	retrospective	US[Cottage Grove, MN] 3M APFO plant, ♂♀	807 deaths(3,993)	23 deaths	18 deaths	diabetes	PFOA	3.7 (95%CI: 1.4,10.1) HR	"moderate" vs "low" exp job	excluded (quality)	18 deaths	death certificate	PFCs
Lundin 2009	retrospective	US[Cottage Grove, MN] 3M APFO plant, ♂♀	807 deaths(3,993)	23 deaths	18 deaths	diabetes	PFOA	2 (95%CI: 1.2,3.2) SMR	"ever probable" vs state	excluded (quality)	18 deaths	death certificate	PFCs
Michalek 2003	retrospective	US[AFHS] ORH, ♂	343	92	NR	diabetes	TCDD, elim rate	↔ TCDD elim. rate w/diab. prev.	0.0838 (SEM 0.0025)[λ]	excluded (quality)	NR	phys. dx, 2hr glucose	dioxins
Michalek 2003	retrospective	US[AFHS] ORH, ♂	343	92	NR	diabetes	TCDD, elim rate	no assoc, TCDD elim. rate w/diab. time to onset	0.0838 (SEM 0.0025)[λ]	excluded (quality)	NR	phys. dx, 2hr glucose	dioxins
Montgomery 2008	prospective	US[IA, NC] Ag Health, ♂>>♀	15,779(31,787)	585	339	diabetes	alachlor	1.14 (95%CI: 1,1.3) adjOR	ever vs never use	excluded (occup)	339	SR of phys. Dx	pesticide
Montgomery 2008	prospective	US[IA, NC] Ag Health, ♂>>♀	3,174(31,787)	163	27	diabetes	aldicarb	1.1 (95%CI: 0.91,1.34) adjOR	ever vs never use	excluded (occup)	27	SR of phys. Dx	pesticide, carbamate
Montgomery 2008	prospective	US[IA, NC] Ag Health, ♂>>♀	1,422(31,787)	59	33	diabetes	alum phosphide	1.18 (95%CI: 0.9,1.55) adjOR	ever vs never use	excluded (occup)	33	SR of phys. Dx	pesticide
Montgomery 2008	prospective	US[IA, NC] Ag Health, ♂>>♀	22,373(31,787)	796	557	diabetes	atrazine	1.07 (95%CI: 0.93,1.23) adjOR	ever vs never use	excluded (occup)	557	SR of phys. Dx	pesticide, triazine
Montgomery 2008	prospective	US[IA, NC] Ag Health, ♂>>♀	2,926(31,787)	144	20	diabetes	benomyl	0.9 (95%CI: 0.74,1.1) adjOR	ever vs never use	excluded (occup)	20	SR of phys. Dx	pesticide
Montgomery 2008	prospective	US[IA, NC] Ag Health, ♂>>♀	9,437(31,787)	328	111	diabetes	butylate	1.07 (95%CI: 0.93,1.24) adjOR	ever vs never use	excluded (occup)	111	SR of phys. Dx	pesticide
Montgomery 2008	prospective	US[IA, NC] Ag Health, ♂>>♀	3,476(31,787)	115	13	diabetes	captan	1.00 (95%CI: 0.82,1.23) adjOR	ever vs never use	excluded (occup)	13	SR of phys. Dx	pesticide
Montgomery 2008	prospective	US[IA, NC] Ag Health, ♂>>♀	20,071(31,787)	804	546	diabetes	carbamates	1.00 (95%CI: 0.88,1.14) adjOR	ever vs never use	excluded (occup)	546	SR of phys. Dx	pesticide, carbamate
Montgomery 2008	prospective	US[IA, NC] Ag Health, ♂>>♀	16,900(31,787)	702	477	diabetes	carbaryl	1.1 (95%CI: 0.95,1.28) adjOR	ever vs never use	excluded (occup)	477	SR of phys. Dx	pesticide, carbamate
Montgomery 2008	prospective	US[IA, NC] Ag Health, ♂>>♀	8,267(31,787)	330	108	diabetes	carbofuran	1.05 (95%CI: 0.91,1.20) adjOR	ever vs never use	excluded (occup)	108	SR of phys. Dx	pesticide, carbamate
Montgomery 2008	prospective	US[IA, NC] Ag Health, ♂>>♀	10,803(31,787)	339	118	diabetes	chlorimuron-ethyl	1.01 (95%CI: 0.88,1.16) adjOR	ever vs never use	excluded (occup)	118	SR of phys. Dx	pesticide
Montgomery 2008	prospective	US[IA, NC] Ag Health, ♂>>♀	13,173(31,787)	466	191	diabetes	chlorpyrifos	1.03 (95%CI: 0.91,1.17) adjOR	ever vs never use	excluded (occup)	191	SR of phys. Dx	pesticide, organophosphate
Montgomery 2008	prospective	US[IA, NC] Ag Health, ♂>>♀	2,639(31,787)	111	12	diabetes	coumaphos	1.26 (95%CI: 1.03,1.55) adjOR	ever vs never use	excluded (occup)	12	SR of phys. Dx	pesticide, organophosphate
Montgomery 2008	prospective	US[IA, NC] Ag Health, ♂>>♀	12,442(31,787)	408	163	diabetes	cyanazine	1.27 (95%CI: 1.09,1.47) adjOR	ever vs never use	excluded (occup)	163	SR of phys. Dx	pesticide, triazine
Montgomery 2008	prospective	US[IA, NC] Ag Health, ♂>>♀	9,509(31,787)	387	154	diabetes	diazinon	0.98 (95%CI: 0.85,1.13) adjOR	ever vs never use	excluded (occup)	154	SR of phys. Dx	pesticide, organophosphate
Montgomery 2008	prospective	US[IA, NC] Ag Health, ♂>>♀	15,073(31,787)	434	186	diabetes	dicambra	0.99 (95%CI: 0.85,1.15) adjOR	ever vs never use	excluded (occup)	186	SR of phys. Dx	pesticide
Montgomery 2008	prospective	US[IA, NC] Ag Health, ♂>>♀	3,215(31,787)	110	12	diabetes	dichlorvos	1.21 (95%CI: 0.98,1.49) adjOR	ever vs never use	excluded (occup)	12	SR of phys. Dx	pesticide, organophosphate
Montgomery 2008	prospective	US[IA, NC] Ag Health, ♂>>♀	5,913(31,787)	180	32	diabetes	EPTC	1.1 (95%CI: 0.93,1.31) adjOR	ever vs never use	excluded (occup)	32	SR of phys. Dx	pesticide
Montgomery 2008	prospective	US[IA, NC] Ag Health, ♂>>♀	1,033(31,787)	43	1	diabetes	ethylene dibromide	0.82 (95%CI: 0.60,1.13) adjOR	ever vs never use	excluded (occup)	1	SR of phys. Dx	pesticide
Montgomery 2008	prospective	US[IA, NC] Ag Health, ♂>>♀	6,486(31,787)	193	36	diabetes	fonofos	1.02 (95%CI: 0.86,1.21) adjOR	ever vs never use	excluded (occup)	36	SR of phys. Dx	pesticide, organophosphate
Montgomery 2008	prospective	US[IA, NC] Ag Health, ♂>>♀	7,095(31,787)	357	107	diabetes	fumigants	1.04 (95%CI: 0.90,1.19) adjOR	ever vs never use	excluded (occup)	107	SR of phys. Dx	pesticide
Montgomery 2008	prospective	US[IA, NC] Ag Health, ♂>>♀	11,011(31,787)	496	208	diabetes	fungicides	1.01 (95%CI: 0.88,1.15) adjOR	ever vs never use	excluded (occup)	208	SR of phys. Dx	pesticide
Montgomery 2008	prospective	US[IA, NC] Ag Health, ♂>>♀	23,937(31,787)	865	657	diabetes	glyphosate	0.85 (95%CI: 0.74,0.98) adjOR	ever vs never use	excluded (occup)	657	SR of phys. Dx	pesticide
Montgomery 2008	prospective	US[IA, NC] Ag Health, ♂>>♀	30,286(31,787)	1102	1035	diabetes	herbicides	0.92 (95%CI: 0.72,1.18) adjOR	ever vs never use	excluded (occup)	1035	SR of phys. Dx	pesticide
Montgomery 2008	prospective	US[IA, NC] Ag Health, ♂>>♀	21,163(31,787)	766	574	diabetes	malathion	1.1 (95%CI: 0.95,1.27) adjOR	ever vs never use	excluded (occup)	574	SR of phys. Dx	pesticide, organophosphate
Montgomery 2008	prospective	US[IA, NC] Ag Health, ♂>>♀	2,863(31,787)	146	21	diabetes	maneb	0.96 (95%CI: 0.79,1.16) adjOR	ever vs never use	excluded (occup)	21	SR of phys. Dx	pesticide
Montgomery 2008	prospective	US[IA, NC] Ag Health, ♂>>♀	6,818(31,787)	322	103	diabetes	metalaxyl	1.02 (95%CI: 0.88,1.2) adjOR	ever vs never use	excluded (occup)	103	SR of phys. Dx	pesticide
Montgomery 2008	prospective	US[IA, NC] Ag Health, ♂>>♀	4,889(31,787)	268	64	diabetes	methyl bromide	0.99 (95%CI: 0.84,1.16) adjOR	ever vs never use	excluded (occup)	64	SR of phys. Dx	pesticide
Montgomery 2008	prospective	US[IA, NC] Ag Health, ♂>>♀	13,648(31,787)	444	195	diabetes	metolachlor	1.05 (95%CI: 0.92,1.19) adjOR	ever vs never use	excluded (occup)	195	SR of phys. Dx	pesticide
Montgomery 2008	prospective	US[IA, NC] Ag Health, ♂>>♀	13,398(31,787)	400	168	diabetes	metribuzin	0.93 (95%CI: 0.83,1.1) adjOR	ever vs never use	excluded (occup)	168	SR of phys. Dx	pesticide, triazine
Montgomery 2008	prospective	US[IA, NC] Ag Health, ♂>>♀	27,307(31,787)	978	811	diabetes	organophosphates	1.02 (95%CI: 0.86,1.2) adjOR	ever vs never use	excluded (occup)	811	SR of phys. Dx	pesticide, organophosphate
Montgomery 2008	prospective	US[IA, NC] Ag Health, ♂>>♀	6,882(31,787)	313	100	diabetes	paraquat	1.01 (95%CI: 0.87,1.18) adjOR	ever vs never use	excluded (occup)	100	SR of phys. Dx	pesticide
Montgomery 2008	prospective	US[IA, NC] Ag Health, ♂>>♀	4,497(31,787)	218	50	diabetes	parathion	1.03 (95%CI: 0.88,1.22) adjOR	ever vs never use	excluded (occup)	50	SR of phys. Dx	pesticide, organophosphate
Montgomery 2008	prospective	US[IA, NC] Ag Health, ♂>>♀	12,907(31,787)	453	208	diabetes	pendimethalin	1.04 (95%CI: 0.92,1.19) adjOR	ever vs never use	excluded (occup)	208	SR of phys. Dx	pesticide
Montgomery 2008	prospective	US[IA, NC] Ag Health, ♂>>♀	4,103(31,787)	106	11	diabetes	permethrin (animal)	1.04 (95%CI: 0.84,1.29) adjOR	ever vs never use	excluded (occup)	11	SR of phys. Dx	pesticide
Montgomery 2008	prospective	US[IA, NC] Ag Health, ♂>>♀	3,999(31,787)	150	22	diabetes	permethrin (crop)	1.09 (95%CI: 0.91,1.31) adjOR	ever vs never use	excluded (occup)	22	SR of phys. Dx	pesticide
Montgomery 2008	prospective	US[IA, NC] Ag Health, ♂>>♀	13,894(31,787)	479	239	diabetes	petroleum oil	1.13 (95%CI: 0.99,1.29) adjOR	ever vs never use	excluded (occup)	239	SR of phys. Dx	pesticide
Montgomery 2008	prospective	US[IA, NC] Ag Health, ♂>>♀	9,655(31,787)	345	124	diabetes	phorate	1.22 (95%CI: 1.06,1.42) adjOR	ever vs never use	excluded (occup)	124	SR of phys. Dx	pesticide, organophosphate
Montgomery 2008	prospective	US[IA, NC] Ag Health, ♂>>♀	7,241(31,787)	235	47	diabetes	pyrethroids	1.07 (95%CI: 0.92,1.25) adjOR	ever vs never use	excluded (occup)	47	SR of phys. Dx	pesticide
Montgomery 2008	prospective	US[IA, NC] Ag Health, ♂>>♀	11,669(31,787)	392	152	diabetes	terbufos	1.17 (95%CI: 1.02,1.35) adjOR	ever vs never use	excluded (occup)	152	SR of phys. Dx	pesticide, organophosphate
Montgomery 2008	prospective	US[IA, NC] Ag Health, ♂>>♀	182(31,787)	13	1	diabetes	trichlorfon	1.85 (95%CI: 1.03,3.33) adjOR	ever vs never use	excluded (occup)	1	SR of phys. Dx	pesticide, organophosphate
Montgomery 2008	prospective	US[IA, NC] Ag Health, ♂>>♀	15,625(31,787)	493	241	diabetes	trifluralin	1.01 (95%CI: 0.88,1.16) adjOR	ever vs never use	excluded (occup)	241	SR of phys. Dx	pesticide
Montgomery 2008	prospective	US[IA, NC] Ag Health, ♂>>♀	466(31,787)	19	1	diabetes	ziram	0.92 (95%CI: 0.57,1.47) adjOR	ever vs never use	excluded (occup)	1	SR of phys. Dx	pesticide
Montgomery 2008	prospective	US[IA, NC] Ag Health, ♂>>♀	1,672(31,787)	73	5	diabetes	carbon tetrachloride	1.03 (95%CI: 0.8,1.33) adjOR	ever vs never use	excluded (quality)	5	SR of phys. Dx	TCE/carbon tetrachloride
Montgomery 2008	prospective	US[IA, NC] Ag Health, ♂>>♀	5,678(31,787)	261	70	diabetes	aldrin	1.14 (95%CI: 0.97,1.33) adjOR	ever vs never use	excluded (quality)	70	SR of phys. Dx	pesticides, organochlorine
Montgomery 2008	prospective	US[IA, NC] Ag Health, ♂>>♀	7,737(31,787)	372	141	diabetes	chlordane	1.16 (95%CI: 1.01,1.34) adjOR	ever vs never use	excluded (quality)	141	SR of phys. Dx	pesticides, organochlorine
Montgomery 2008	prospective	US[IA, NC] Ag Health, ♂>>♀	2,409(31,787)	132	15	diabetes	chlorothalonil	1.04 (95%CI: 0.85,1.27) adjOR	ever vs never use	excluded (quality)	15	SR of phys. Dx	pesticides, organochlorine
Montgomery 2008	prospective	US[IA, NC] Ag Health, ♂>>♀	7,519(31,787)	409	167	diabetes	DDT	1.09 (95%CI: 0.94,1.27) adjOR	ever vs never use	excluded (quality)	167	SR of phys. Dx	DDT/DDE
Montgomery 2008	prospective	US[IA, NC] Ag Health, ♂>>♀	2,127(31,787)	96	9	diabetes	dieldrin	1.03 (95%CI: 0.83,1.3) adjOR	ever vs never use	excluded (quality)	9	SR of phys. Dx	pesticides, organochlorine
Montgomery 2008	prospective	US[IA, NC] Ag Health, ♂>>♀	4,778(31,787)	209	45	diabetes	heptachlor	1.2 (95%CI: 1.01,1.34) adjOR	ever vs never use	excluded (quality)	45	SR of phys. Dx	pesticides, organochlorine
Montgomery 2008	prospective	US[IA, NC] Ag Health, ♂>>♀	5,920(31,787)	192	38	diabetes	lindane (γHCH)	0.94 (95%CI: 0.80,1.11) adjOR	ever vs never use	excluded (quality)	38	SR of phys. Dx	pesticides, organochlorine
Montgomery 2008	prospective	US[IA, NC] Ag Health, ♂>>♀	15,325(31,787)	666	380	diabetes	OC pesticides (3)	1.01 (95%CI: 0.91,1.16) adjOR	ever vs never use	excluded (quality)	380	SR of phys. Dx	pesticides, organochlorine
Montgomery 2008	prospective	US[IA, NC] Ag Health, ♂>>♀	6,493(31,787)	273	76	diabetes	2,4,5-T	1.02 (95%CI: 0.88,1.19) adjOR	ever vs never use	excluded (quality)	76	SR of phys. Dx	pesticide
Montgomery 2008	prospective	US[IA, NC] Ag Health, ♂>>♀	2,682(31,787)	120	15	diabetes	2,4,5-TP	1.04 (95%CI: 0.85,1.27) adjOR	ever vs never use	excluded (quality)	15	SR of phys. Dx	pesticide
Montgomery 2008	prospective	US[IA, NC] Ag Health, ♂>>♀	23,733(31,787)	822	600	diabetes	2,4-D	0.92 (95%CI: 0.79,1.06) adjOR	ever vs never use	excluded (quality)	600	SR of phys. Dx	pesticide
Montgomery 2008	prospective	US[IA, NC] Ag Health, ♂>>♀	4,235(31,787)	224	51	diabetes	toxaphene	1.14 (95%CI: 0.97,1.33) adjOR	ever vs never use	excluded (quality)	51	SR of phys. Dx	pesticides, organochlorine
Persky 2011	cross-sectional	US[LaSalle County, IL] capacitor. plant, ♀	93(118)	16	NR	diabetes	PCB, anti-estrog.	12.3 adjOR, p=0.0042	prev. workers vs local res.	excluded (new)	NR	SR	PCBs
Persky 2011	cross-sectional	US[LaSalle County, IL] capacitor. plant, ♀	93(118)	16	NR	diabetes	PCB, estrog.	3.4 adjOR, p=0.0120	prev. workers vs local res.	excluded (new)	NR	SR	PCBs
Persky 2011	cross-sectional	US[LaSalle County, IL] capacitor. plant, ♀	93(118)	16	NR	diabetes	PCBs	4.4 adjOR, p=0.0185	prev. workers vs local res.	excluded (new)	NR	SR	PCBs
Persky 2011	cross-sectional	US[LaSalle County, IL] capacitor. plant, ♀	93(118)	16	NR	diabetes	PCBs	4.4 adjOR, p=0.0184	prev. workers vs local res.	excluded (new)	NR	SR	PCBs
Persky 2011	cross-sectional	US[LaSalle County, IL] capacitor. plant, ♀	93(118)	16	NR	diabetes	PCBs, dioxin-like	10 adjOR, p=0.0035	prev. workers vs local res.	excluded (new)	NR	SR	PCBs
Persky 2011	cross-sectional	US[LaSalle County, IL] capacitor. plant, ♀	93(118)	16	NR	diabetes	PCBs, non-dioxin	4 adjOR, p=0.0251	prev. workers vs local res.	excluded (new)	NR	SR	PCBs
Pesatori 1998	retrospective	Italy[Seveso] Zone R, ♀	271,483 per-y		74 deaths	diabetes	TCDD	1.2 (95%CI: 1,1.6) RR	Zone R vs ref	excluded (quality)	74 deaths	death certificate	dioxins
Pesatori 1998	retrospective	Italy[Seveso] Zone R, ♂	265,408 per-y		37 deaths	diabetes	TCDD	1.1 (95%CI: 0.8,1.6) RR	Zone R vs ref	excluded (quality)	37 deaths	death certificate	dioxins
Philibert 2009	cross-sectional	Canada[Northern Ontario] First Nation, ♂♀	101	25(24.8%)	NR	diabetes	PCB153	5.46 (95%CI: 2.07,36.63) adjOR	>608(>75th) vs ≤608(≤75th) ng/g lip. (serum)	excluded (missed in initial literature search)	NR	SR	PCBs
Philibert 2009	cross-sectional	Canada[Northern Ontario] First Nation, ♂♀	101	25(24.8%)	NR	diabetes	PCB74	6.06 (95%CI: 1.21,30.27) adjOR	>83(>75th) vs ≤83(≤75th) ng/g lip. (serum)	excluded (missed in initial literature search)	NR	SR	PCBs
Philibert 2009	cross-sectional	Canada[Northern Ontario] First Nation, ♂♀	101	25(24.8%)	NR	diabetes	A1254	4.28 (95%CI: 1.02,8.03) adjOR	>3,704(>75th) vs ≤3,704(≤75th) ng/g lip. (serum)	excluded (missed in initial literature search)	NR	SR	PCBs
Philibert 2009	cross-sectional	Canada[Northern Ontario] First Nation, ♂♀	101	25(24.8%)	NR	diabetes	PCBs	5.51 (95%CI: 1.26,24.07) adjOR	>1,946(>75th) vs ≤1,946(≤75th) ng/g lip. (serum)	excluded (missed in initial literature search)	NR	SR	PCBs
Philibert 2009	cross-sectional	Canada[Northern Ontario] First Nation, ♂♀	101	25(24.8%)	NR	diabetes	A1260	4.52 (95%CI: 1.1,18.54) adjOR	>4,827(>75th) vs ≤4,827(≤75th) ng/g lip. (serum)	excluded (missed in initial literature search)	NR	SR	PCBs
Philibert 2009	cross-sectional	Canada[Northern Ontario] First Nation, ♂♀	101	25(24.8%)	NR	diabetes	DDE, -p,p’	3.56 (95%CI: 0.91,13.08) adjOR	>1,617(>75th) vs ≤1,617(≤75th) ng/g lip. (serum)	excluded (missed in initial literature search)	NR	SR	DDT/DDE
Steenland 1999	retrospective	US[multi-site] chemical plants, 12 ♂	1,444 deaths(5,132)		89 deaths	diabetes	TCDD	1.08 (95%CI: 0.87,1.33) SMR	ind. cohort vs US pop	excluded (quality)	89 deaths	death certificate	dioxins
Tanaka 2011	cross-sectional	Japan [Saku, Japan] SCOP, ♂♀	117 (235)	32	NR	T2D	PCB74	1.16 (95%CI: 0.68, 1.98) adjOR	NR: median (range)=4.4 (1.4, 23.3) ng/g lipid	excluded (new)	NR	FBG, HbA1c, meds	PCBs
Tanaka 2011	cross-sectional	Japan [Saku, Japan] SCOP, ♂♀	117 (235)	32	NR	T2D	PCB99	1.70 (95%CI: 0.60, 4.80) adjOR	NR: median (range)=3.4 (0.5, 23.8) ng/g lipid	excluded (new)	NR	FBG, HbA1c, meds	PCBs
Tanaka 2011	cross-sectional	Japan [Saku, Japan] SCOP, ♂♀	117 (235)	32	NR	T2D	PCB118	0.79 (95%CI: 0.54, 1.15) adjOR	NR: median (range)=7.9 (1.8, 56.6) ng/g lipid	excluded (new)	NR	FBG, HbA1c, meds	PCBs
Tanaka 2011	cross-sectional	Japan [Saku, Japan] SCOP, ♂♀	117 (235)	32	NR	T2D	PCB138	1.17 (95%CI: 0.67, 2.06) adjOR	NR: median (range)=11.0 (3.3, 78.2) ng/g lipid	excluded (new)	NR	FBG, HbA1c, meds	PCBs
Tanaka 2011	cross-sectional	Japan [Saku, Japan] SCOP, ♂♀	117 (235)	32	NR	T2D	PCB146	29.2 (95%CI: 1.89, 451) adjOR	NR: median (range)=3.3 (1.0, 25.4) ng/g lipid	excluded (new)	NR	FBG, HbA1c, meds	PCBs
Tanaka 2011	cross-sectional	Japan [Saku, Japan] SCOP, ♂♀	117 (235)	32	NR	T2D	PCB153	0.73 (95%CI: 0.51, 1.07) adjOR	NR: median (range)=23.2 (7.4, 182.7) ng/g lipid	excluded (new)	NR	FBG, HbA1c, meds	PCBs
Tanaka 2011	cross-sectional	Japan [Saku, Japan] SCOP, ♂♀	117 (235)	32	NR	T2D	PCB156	0.94 (95%CI: 0.12, 7.62) adjOR	NR: median (range)=2.5 (0.9, 14.1) ng/g lipid	excluded (new)	NR	FBG, HbA1c, meds	PCBs
Tanaka 2011	cross-sectional	Japan [Saku, Japan] SCOP, ♂♀	117 (235)	32	NR	T2D	PCB163/164	0.14 (95%CI: 0.03, 0.58) adjOR	NR: median (range)=5.5 (1.6, 38.6) ng/g lipid	excluded (new)	NR	FBG, HbA1c, meds	PCBs
Tanaka 2011	cross-sectional	Japan [Saku, Japan] SCOP, ♂♀	117 (235)	32	NR	T2D	PCB170	0.40 (95%CI: 0.09, 1.91) adjOR	NR: median (range)=3.0 (1.1, 21.4) ng/g lipid	excluded (new)	NR	FBG, HbA1c, meds	PCBs
Tanaka 2011	cross-sectional	Japan [Saku, Japan] SCOP, ♂♀	117 (235)	32	NR	T2D	PCB180	1.76 (95%CI: 1.01, 3.08) adjOR	NR: median (range)=11.3 (3.9, 86.0) ng/g lipid	excluded (new)	NR	FBG, HbA1c, meds	PCBs
Tanaka 2011	cross-sectional	Japan [Saku, Japan] SCOP, ♂♀	117 (235)	32	NR	T2D	PCB182/187	1.15 (95%CI: 0.36, 3.64) adjOR	NR: median (range)= 6.1 (1.5, 46.9) ng/g lipid	excluded (new)	NR	FBG, HbA1c, meds	PCBs
Turunen 2008	prospective	Finland[nat'l registry] fishermen's wives, ♀	4260		5 deaths	diabetes	POPs	0.83 (95%CI: 0.27,1.94) SMR	job vs nat'l	excluded (quality)	5 deaths	death certificate	POPs
Turunen 2008	prospective	Finland[Fisherman Registry] fishermen, ♂	6410		5 deaths	diabetes	POPs	0.43 (95%CI: 0.14,0.99) SMR	job vs nat'l	excluded (quality)	5 deaths	death certificate	POPs
Vena 1998	retrospective	12 countries[multi-country] IARC Mortality, ♂♀	4,159 deaths(21,383)	44 deaths	33 deaths	diabetes	TCDD/HCD	2.25 (95%CI: 0.53,9.5) RR	exp. vs unexp.	excluded (quality)	33 deaths	death certificate	dioxins
